# Supplementary material for: Trehalose dihydrate from Tremella fuciformis
Source: Acta Crystallogr Sect E Struct Rep Online. 2012 Jul 21;68(Pt 8):o2511. doi: 10.1107/S1600536812031947 (PMC3414962; doi:10.1107/S1600536812031947)
Supplement: Supplementary file 1 [file e-68-o2511-sup1.cif]

##############################################################################
#                                                                            #
# This CIF contains the data in a paper accepted for publication in          #
# Acta Crystallographica Section E. It conforms to the requirements of       #
# Notes for Authors for Acta Crystallographica Section E, and has been       #
# peer reviewed under the auspices of the IUCr Commission on Journals.       #
#                                                                            #
# Full details of the Crystallographic Information File format               #
# are given in the paper "The Crystallographic Information File (CIF):       #
# a New Standard Archive File for Crystallography" by S. R. Hall, F. H.      #
# Allen and I. D. Brown [Acta Cryst. (1991), A47, 655-685].                  #
#                                                                            #
# The current version of the core CIF dictionary is obtainable from          #
# ftp://ftp.iucr.org/pub/cif_core.dic.                                       #
#                                                                            #
# Software is freely available for graphical display of the structure(s)     #
# in this CIF. For information consult the CIF software page                 #
# http://www.iucr.org/resources/cif/software.                                #
#                                                                            #
# This file may be used for bona fide research purposes within the           #
# scientific community so long as proper attribution is given to the journal # 
# article from which it was obtained.                                        #
#                                                                            #
##############################################################################
data_I
_audit_creation_method     SHELXL-97
_chemical_name_systematic
;
6,6'-Oxybis[2-(hydroxymethyl)-3,4,5,6-tetrahydro-2<i>H</i>-pyran-3,4,5-triol]
dihydrate
;
_chemical_name_common     ?
_chemical_formula_moiety     'C12 H22 O11, 2(H2 O)'
_chemical_formula_sum     'C12 H26 O13'
_chemical_formula_iupac     'C12 H22 O11, 2H2 O'
_chemical_formula_weight     378.33
_chemical_melting_point     ?
_space_group_crystal_system     orthorhombic
_space_group_name_H-M_alt     'P 21 21 21'
_space_group_name_Hall     'P 2ac 2ab'
loop_
    _symmetry_equiv_pos_as_xyz
    'x, y, z'
    '-x+1/2, -y, z+1/2'
    'x+1/2, -y+1/2, -z'
    '-x, y+1/2, -z+1/2'
_cell_length_a     7.6012(3)
_cell_length_b     12.2380(4)
_cell_length_c     17.8839(6)
_cell_angle_alpha     90.00
_cell_angle_beta     90.00
_cell_angle_gamma     90.00
_cell_volume     1663.64(9)
_cell_formula_units_Z     4
_cell_measurement_reflns_used     1713
_cell_measurement_theta_min     2.9
_cell_measurement_theta_max     28.7
_cell_measurement_temperature     293(2)
_exptl_crystal_description     block
_exptl_crystal_colour     colorless
_exptl_crystal_size_max     0.40
_exptl_crystal_size_mid     0.40
_exptl_crystal_size_min     0.35
_exptl_crystal_density_diffrn     1.510
_exptl_crystal_density_meas     ?
_exptl_crystal_density_method     'not measured'
_exptl_crystal_F_000     808
_exptl_absorpt_coefficient_mu     0.139
_exptl_absorpt_correction_type     none
_exptl_absorpt_process_details     ?
_exptl_absorpt_correction_T_min     .
_exptl_absorpt_correction_T_max     .
_exptl_special_details     ?
_diffrn_ambient_temperature     293(2)
_diffrn_radiation_type     MoK\a
_diffrn_radiation_wavelength     0.71073
_diffrn_radiation_source     'fine-focus sealed tube'
_diffrn_radiation_monochromator     graphite
_diffrn_measurement_device_type     'Oxford Diffraction Xcalibur Eos'
_diffrn_measurement_method     '\w scans'
_diffrn_detector_area_resol_mean     16.08
_diffrn_reflns_number     4079
_diffrn_reflns_av_R_equivalents     0.0254
_diffrn_reflns_av_sigmaI/netI     0.0368
_diffrn_reflns_theta_min     2.91
_diffrn_reflns_theta_max     25.00
_diffrn_reflns_theta_full     25.00
_diffrn_measured_fraction_theta_max     0.998
_diffrn_measured_fraction_theta_full     0.998
_diffrn_reflns_limit_h_min     -4
_diffrn_reflns_limit_h_max     9
_diffrn_reflns_limit_k_min     -7
_diffrn_reflns_limit_k_max     14
_diffrn_reflns_limit_l_min     -21
_diffrn_reflns_limit_l_max     19
_diffrn_standards_number     ?
_diffrn_standards_interval_count     ?
_diffrn_standards_interval_time     ?
_diffrn_standards_decay_%     ?
_refine_special_details
;
 Refinement of F^2^ against ALL reflections.  The weighted R-factor wR and
 goodness of fit S are based on F^2^, conventional R-factors R are based
 on F, with F set to zero for negative F^2^. The threshold expression of
 F^2^ > 2sigma(F^2^) is used only for calculating R-factors(gt) etc. and is
 not relevant to the choice of reflections for refinement.  R-factors based
 on F^2^ are statistically about twice as large as those based on F, and R-
 factors based on ALL data will be even larger.
;
_reflns_number_total     1698
_reflns_number_gt     1492
_reflns_threshold_expression     I>2sigma(I)
_refine_ls_structure_factor_coef     Fsqd
_refine_ls_matrix_type     full
_refine_ls_R_factor_all     0.0401
_refine_ls_R_factor_gt     0.0336
_refine_ls_wR_factor_gt     0.0705
_refine_ls_wR_factor_ref     0.0744
_refine_ls_goodness_of_fit_ref     1.052
_refine_ls_restrained_S_all     1.052
_refine_ls_number_reflns     1698
_refine_ls_number_parameters     274
_refine_ls_number_restraints     0
_refine_ls_hydrogen_treatment     mixed
_refine_ls_weighting_scheme     calc
_refine_ls_weighting_details
         'calc w=1/[\s^2^(Fo^2^)+(0.0383P)^2^+0.0000P] where P=(Fo^2^+2Fc^2^)/3'
_atom_sites_solution_hydrogens     geom
_atom_sites_solution_primary     direct
_atom_sites_solution_secondary     difmap
_refine_ls_shift/su_max     0.002
_refine_ls_shift/su_mean     0.000
_refine_diff_density_max     0.155
_refine_diff_density_min     -0.191
_refine_ls_extinction_method     none
_refine_ls_extinction_coef     ?
loop_
    _atom_type_symbol
    _atom_type_description
    _atom_type_scat_dispersion_real
    _atom_type_scat_dispersion_imag
    _atom_type_scat_source
    'C' 'C' 0.0033 0.0000
                         'International Tables Vol C Tables 4.2.6.8 and 6.1.1.4'
    'H' 'H' 0.0000 0.0000
                         'International Tables Vol C Tables 4.2.6.8 and 6.1.1.4'
    'O' 'O' 0.0106 0.0000
                         'International Tables Vol C Tables 4.2.6.8 and 6.1.1.4'
_computing_data_collection     'CrysAlis PRO (Oxford Diffraction, 2009)'
_computing_cell_refinement     'CrysAlis PRO (Oxford Diffraction, 2009)'
_computing_data_reduction     'CrysAlis PRO (Oxford Diffraction, 2009)'
_computing_structure_solution     'SHELXTL (Sheldrick, 2008)'
_computing_structure_refinement     'SHELXTL (Sheldrick, 2008)'
_computing_molecular_graphics     'SHELXTL (Sheldrick, 2008)'
_computing_publication_material     'SHELXTL (Sheldrick, 2008)'
loop_
    _atom_site_type_symbol
    _atom_site_label
    _atom_site_fract_x
    _atom_site_fract_y
    _atom_site_fract_z
    _atom_site_U_iso_or_equiv
    _atom_site_adp_type
    _atom_site_calc_flag
    _atom_site_refinement_flags
    _atom_site_occupancy
    _atom_site_symmetry_multiplicity
    _atom_site_disorder_assembly
    _atom_site_disorder_group
    O O1 0.4981(3) 0.04792(14) 0.21413(9) 0.0228(4) Uani d . 1 1 . .
    O O2 0.9359(3) 0.12683(19) 0.14721(11) 0.0313(5) Uani d . 1 1 . .
    O O3 0.8041(3) 0.32880(18) 0.21134(12) 0.0350(6) Uani d . 1 1 . .
    O O4 0.4253(3) 0.34117(18) 0.21507(13) 0.0350(5) Uani d . 1 1 . .
    O O5 0.3163(3) 0.14840(19) 0.34554(10) 0.0332(5) Uani d . 1 1 . .
    O O6 0.6033(3) 0.07053(14) 0.09141(9) 0.0225(4) Uani d . 1 1 . .
    O O7 0.6186(3) -0.10804(14) 0.04493(10) 0.0237(5) Uani d . 1 1 . .
    O O8 0.3693(3) 0.13076(18) -0.01895(12) 0.0323(5) Uani d . 1 1 . .
    O O9 0.6012(3) 0.0916(2) -0.14203(12) 0.0371(6) Uani d . 1 1 . .
    O O10 0.9303(3) -0.01309(19) -0.09912(13) 0.0337(5) Uani d . 1 1 . .
    O O11 0.9290(3) -0.23738(18) 0.07721(11) 0.0326(5) Uani d . 1 1 . .
    O O12 1.0200(4) 0.1657(2) -0.00091(14) 0.0356(6) Uani d . 1 1 . .
    O O13 1.0982(4) -0.0717(2) 0.15388(17) 0.0503(7) Uani d . 1 1 . .
    C C1 0.6474(4) 0.0457(2) 0.16644(14) 0.0227(6) Uani d . 1 1 . .
    H H1 0.7024 -0.0267 0.1687 0.027 Uiso calc R 1 1 . .
    C C2 0.7790(4) 0.1315(2) 0.19079(14) 0.0242(7) Uani d . 1 1 . .
    H H2A 0.8093 0.1189 0.2433 0.029 Uiso calc R 1 1 . .
    C C3 0.6952(4) 0.2434(2) 0.18370(14) 0.0235(6) Uani d . 1 1 . .
    H H3A 0.6670 0.2575 0.1311 0.028 Uiso calc R 1 1 . .
    C C4 0.5269(4) 0.2458(2) 0.22963(14) 0.0232(6) Uani d . 1 1 . .
    H H4A 0.5581 0.2447 0.2828 0.028 Uiso calc R 1 1 . .
    C C5 0.4050(4) 0.1502(2) 0.21362(14) 0.0211(6) Uani d . 1 1 . .
    H H5A 0.3528 0.1606 0.1640 0.025 Uiso calc R 1 1 . .
    C C6 0.2581(4) 0.1401(3) 0.27022(14) 0.0273(7) Uani d . 1 1 . .
    H H6A 0.1720 0.1970 0.2608 0.033 Uiso calc R 1 1 . .
    H H6B 0.2002 0.0702 0.2634 0.033 Uiso calc R 1 1 . .
    C C7 0.5152(4) -0.0136(2) 0.05112(14) 0.0230(6) Uani d . 1 1 . .
    H H7 0.4050 -0.0317 0.0767 0.028 Uiso calc R 1 1 . .
    C C8 0.4733(4) 0.0350(2) -0.02570(15) 0.0243(6) Uani d . 1 1 . .
    H H8A 0.4056 -0.0192 -0.0540 0.029 Uiso calc R 1 1 . .
    C C9 0.6428(4) 0.0571(2) -0.06789(13) 0.0231(6) Uani d . 1 1 . .
    H H9A 0.7053 0.1166 -0.0427 0.028 Uiso calc R 1 1 . .
    C C10 0.7610(4) -0.0422(2) -0.06912(13) 0.0236(7) Uani d . 1 1 . .
    H H10A 0.7078 -0.0974 -0.1017 0.028 Uiso calc R 1 1 . .
    C C11 0.7849(4) -0.0914(2) 0.00861(14) 0.0223(6) Uani d . 1 1 . .
    H H11A 0.8562 -0.0415 0.0390 0.027 Uiso calc R 1 1 . .
    C C12 0.8745(4) -0.2006(2) 0.00551(15) 0.0291(7) Uani d . 1 1 . .
    H H12A 0.7945 -0.2538 -0.0159 0.035 Uiso calc R 1 1 . .
    H H12B 0.9764 -0.1956 -0.0270 0.035 Uiso calc R 1 1 . .
    H H2 0.986(6) 0.068(4) 0.156(2) 0.077(15) Uiso d . 1 1 . .
    H H3 0.881(6) 0.333(3) 0.184(2) 0.050(13) Uiso d . 1 1 . .
    H H4 0.479(5) 0.393(3) 0.2228(18) 0.041(11) Uiso d . 1 1 . .
    H H5 0.396(5) 0.099(3) 0.3545(19) 0.053(12) Uiso d . 1 1 . .
    H H8 0.431(6) 0.183(3) -0.007(2) 0.064(14) Uiso d . 1 1 . .
    H H9 0.685(5) 0.113(3) -0.1589(19) 0.037(11) Uiso d . 1 1 . .
    H H10 0.959(7) 0.037(4) -0.078(2) 0.075(18) Uiso d . 1 1 . .
    H H11 0.852(5) -0.267(3) 0.0975(17) 0.039(11) Uiso d . 1 1 . .
    H H12C 0.987(6) 0.151(3) 0.046(2) 0.068(13) Uiso d . 1 1 . .
    H H12D 1.114(6) 0.156(4) -0.001(2) 0.057(15) Uiso d . 1 1 . .
    H H13A 1.137(7) -0.094(4) 0.191(3) 0.085(18) Uiso d . 1 1 . .
    H H13B 1.045(7) -0.125(4) 0.130(3) 0.090(17) Uiso d . 1 1 . .
loop_
    _atom_site_aniso_label
    _atom_site_aniso_U_11
    _atom_site_aniso_U_22
    _atom_site_aniso_U_33
    _atom_site_aniso_U_12
    _atom_site_aniso_U_13
    _atom_site_aniso_U_23
    O1 0.0257(11) 0.0192(9) 0.0235(9) 0.0023(9) 0.0062(9) -0.0001(8)
    O2 0.0236(12) 0.0371(13) 0.0333(11) 0.0024(11) 0.0050(9) 0.0025(10)
    O3 0.0360(13) 0.0339(13) 0.0353(11) -0.0152(12) 0.0101(11) -0.0112(11)
    O4 0.0318(13) 0.0201(11) 0.0531(13) 0.0038(11) -0.0005(11) -0.0016(11)
    O5 0.0345(13) 0.0438(13) 0.0214(9) 0.0166(12) 0.0034(9) -0.0013(10)
    O6 0.0283(11) 0.0208(9) 0.0185(8) -0.0012(9) 0.0009(8) -0.0017(8)
    O7 0.0253(11) 0.0182(9) 0.0277(9) -0.0007(9) 0.0066(8) -0.0012(8)
    O8 0.0194(11) 0.0305(12) 0.0471(13) 0.0028(10) -0.0023(10) -0.0001(10)
    O9 0.0301(14) 0.0540(15) 0.0272(12) 0.0088(13) 0.0008(10) 0.0146(10)
    O10 0.0305(13) 0.0363(13) 0.0344(12) 0.0063(12) 0.0136(10) 0.0067(11)
    O11 0.0327(13) 0.0334(12) 0.0315(12) 0.0010(11) 0.0023(10) 0.0125(10)
    O12 0.0253(14) 0.0403(13) 0.0411(14) -0.0014(13) 0.0041(11) 0.0050(10)
    O13 0.0624(19) 0.0409(14) 0.0477(15) 0.0051(15) -0.0195(14) 0.0037(13)
    C1 0.0278(17) 0.0202(14) 0.0201(13) 0.0063(13) 0.0058(12) 0.0011(11)
    C2 0.0218(16) 0.0303(16) 0.0205(12) -0.0001(14) -0.0005(12) 0.0012(12)
    C3 0.0276(16) 0.0224(14) 0.0204(12) -0.0058(14) 0.0000(12) -0.0018(12)
    C4 0.0255(16) 0.0222(14) 0.0217(13) 0.0015(14) 0.0009(12) -0.0020(11)
    C5 0.0222(15) 0.0218(14) 0.0192(12) 0.0016(13) -0.0010(12) -0.0040(12)
    C6 0.0247(16) 0.0309(16) 0.0264(13) 0.0013(14) 0.0003(12) -0.0041(13)
    C7 0.0190(15) 0.0216(13) 0.0283(14) -0.0043(14) 0.0063(12) -0.0018(11)
    C8 0.0197(15) 0.0245(14) 0.0286(14) 0.0018(13) -0.0010(13) -0.0037(12)
    C9 0.0243(16) 0.0255(14) 0.0195(13) -0.0001(14) -0.0014(12) 0.0004(12)
    C10 0.0242(17) 0.0258(15) 0.0207(13) -0.0007(13) 0.0014(12) -0.0009(12)
    C11 0.0217(14) 0.0229(14) 0.0223(13) -0.0013(13) 0.0037(12) -0.0020(11)
    C12 0.0327(18) 0.0267(15) 0.0281(14) 0.0028(14) 0.0039(14) 0.0025(12)
_geom_special_details
;
 All esds (except the esd in the dihedral angle between two l.s. planes)
 are estimated using the full covariance matrix.  The cell esds are taken
 into account individually in the estimation of esds in distances, angles
 and torsion angles; correlations between esds in cell parameters are only
 used when they are defined by crystal symmetry.  An approximate (isotropic)
 treatment of cell esds is used for estimating esds involving l.s. planes.
;
loop_
    _geom_bond_atom_site_label_1
    _geom_bond_atom_site_label_2
    _geom_bond_site_symmetry_2
    _geom_bond_distance
    _geom_bond_publ_flag
    O1 C1 . 1.420(3) ?
    O1 C5 . 1.438(3) ?
    O2 C2 . 1.426(3) ?
    O2 H2 . 0.83(4) ?
    O3 C3 . 1.422(4) ?
    O3 H3 . 0.76(4) ?
    O4 C4 . 1.423(3) ?
    O4 H4 . 0.77(4) ?
    O5 C6 . 1.421(3) ?
    O5 H5 . 0.87(4) ?
    O6 C1 . 1.416(3) ?
    O6 C7 . 1.424(3) ?
    O7 C7 . 1.403(3) ?
    O7 C11 . 1.436(3) ?
    O8 C8 . 1.419(3) ?
    O8 H8 . 0.83(4) ?
    O9 C9 . 1.427(3) ?
    O9 H9 . 0.75(4) ?
    O10 C10 . 1.439(4) ?
    O10 H10 . 0.76(4) ?
    O11 C12 . 1.421(3) ?
    O11 H11 . 0.78(3) ?
    O12 H12C . 0.90(4) ?
    O12 H12D . 0.72(4) ?
    O13 H13A . 0.78(5) ?
    O13 H13B . 0.88(5) ?
    C1 C2 . 1.514(4) ?
    C1 H1 . 0.9800 ?
    C2 C3 . 1.515(4) ?
    C2 H2A . 0.9800 ?
    C3 C4 . 1.520(4) ?
    C3 H3A . 0.9800 ?
    C4 C5 . 1.520(4) ?
    C4 H4A . 0.9800 ?
    C5 C6 . 1.512(4) ?
    C5 H5A . 0.9800 ?
    C6 H6A . 0.9700 ?
    C6 H6B . 0.9700 ?
    C7 C8 . 1.530(4) ?
    C7 H7 . 0.9800 ?
    C8 C9 . 1.517(4) ?
    C8 H8A . 0.9800 ?
    C9 C10 . 1.511(4) ?
    C9 H9A . 0.9800 ?
    C10 C11 . 1.526(4) ?
    C10 H10A . 0.9800 ?
    C11 C12 . 1.501(4) ?
    C11 H11A . 0.9800 ?
    C12 H12A . 0.9700 ?
    C12 H12B . 0.9700 ?
loop_
    _geom_angle_atom_site_label_1
    _geom_angle_atom_site_label_2
    _geom_angle_atom_site_label_3
    _geom_angle_site_symmetry_1
    _geom_angle_site_symmetry_3
    _geom_angle
    _geom_angle_publ_flag
    C1 O1 C5 . . 113.98(19) ?
    C2 O2 H2 . . 109(3) ?
    C3 O3 H3 . . 106(3) ?
    C4 O4 H4 . . 111(3) ?
    C6 O5 H5 . . 110(2) ?
    C1 O6 C7 . . 115.8(2) ?
    C7 O7 C11 . . 114.3(2) ?
    C8 O8 H8 . . 111(3) ?
    C9 O9 H9 . . 107(3) ?
    C10 O10 H10 . . 106(4) ?
    C12 O11 H11 . . 111(2) ?
    H12C O12 H12D . . 104(4) ?
    H13A O13 H13B . . 109(4) ?
    O6 C1 O1 . . 112.1(2) ?
    O6 C1 C2 . . 106.3(2) ?
    O1 C1 C2 . . 110.0(2) ?
    O6 C1 H1 . . 109.5 ?
    O1 C1 H1 . . 109.5 ?
    C2 C1 H1 . . 109.5 ?
    O2 C2 C1 . . 111.6(2) ?
    O2 C2 C3 . . 110.0(2) ?
    C1 C2 C3 . . 108.9(2) ?
    O2 C2 H2A . . 108.8 ?
    C1 C2 H2A . . 108.8 ?
    C3 C2 H2A . . 108.8 ?
    O3 C3 C2 . . 113.0(2) ?
    O3 C3 C4 . . 106.7(2) ?
    C2 C3 C4 . . 109.0(2) ?
    O3 C3 H3A . . 109.3 ?
    C2 C3 H3A . . 109.3 ?
    C4 C3 H3A . . 109.3 ?
    O4 C4 C5 . . 105.4(2) ?
    O4 C4 C3 . . 111.9(2) ?
    C5 C4 C3 . . 113.3(2) ?
    O4 C4 H4A . . 108.7 ?
    C5 C4 H4A . . 108.7 ?
    C3 C4 H4A . . 108.7 ?
    O1 C5 C6 . . 106.7(2) ?
    O1 C5 C4 . . 111.6(2) ?
    C6 C5 C4 . . 112.8(2) ?
    O1 C5 H5A . . 108.5 ?
    C6 C5 H5A . . 108.5 ?
    C4 C5 H5A . . 108.5 ?
    O5 C6 C5 . . 113.5(2) ?
    O5 C6 H6A . . 108.9 ?
    C5 C6 H6A . . 108.9 ?
    O5 C6 H6B . . 108.9 ?
    C5 C6 H6B . . 108.9 ?
    H6A C6 H6B . . 107.7 ?
    O7 C7 O6 . . 111.8(2) ?
    O7 C7 C8 . . 111.4(2) ?
    O6 C7 C8 . . 105.8(2) ?
    O7 C7 H7 . . 109.2 ?
    O6 C7 H7 . . 109.2 ?
    C8 C7 H7 . . 109.2 ?
    O8 C8 C9 . . 111.6(2) ?
    O8 C8 C7 . . 111.1(2) ?
    C9 C8 C7 . . 109.8(2) ?
    O8 C8 H8A . . 108.1 ?
    C9 C8 H8A . . 108.1 ?
    C7 C8 H8A . . 108.1 ?
    O9 C9 C10 . . 110.9(2) ?
    O9 C9 C8 . . 109.1(2) ?
    C10 C9 C8 . . 111.6(2) ?
    O9 C9 H9A . . 108.4 ?
    C10 C9 H9A . . 108.4 ?
    C8 C9 H9A . . 108.4 ?
    O10 C10 C9 . . 109.8(2) ?
    O10 C10 C11 . . 109.3(2) ?
    C9 C10 C11 . . 112.0(2) ?
    O10 C10 H10A . . 108.5 ?
    C9 C10 H10A . . 108.5 ?
    C11 C10 H10A . . 108.5 ?
    O7 C11 C12 . . 106.8(2) ?
    O7 C11 C10 . . 111.3(2) ?
    C12 C11 C10 . . 111.8(2) ?
    O7 C11 H11A . . 108.9 ?
    C12 C11 H11A . . 108.9 ?
    C10 C11 H11A . . 108.9 ?
    O11 C12 C11 . . 112.4(2) ?
    O11 C12 H12A . . 109.1 ?
    C11 C12 H12A . . 109.1 ?
    O11 C12 H12B . . 109.1 ?
    C11 C12 H12B . . 109.1 ?
    H12A C12 H12B . . 107.9 ?
loop_
    _geom_hbond_atom_site_label_D
    _geom_hbond_atom_site_label_H
    _geom_hbond_atom_site_label_A
    _geom_hbond_site_symmetry_A
    _geom_hbond_distance_DH
    _geom_hbond_distance_HA
    _geom_hbond_distance_DA
    _geom_hbond_angle_DHA
    O2 H2 O13 . 0.83(5) 1.91(5) 2.727(3) 168(4)
    O3 H3 O9 3_555 0.76(4) 2.05(4) 2.754(3) 153(4)
    O4 H4 O1 4_655 0.77(4) 2.21(4) 2.889(3) 147(3)
    O5 H5 O10 2_655 0.87(4) 1.88(4) 2.726(3) 163(3)
    O8 H8 O12 3_455 0.82(4) 1.98(4) 2.765(3) 161(4)
    O9 H9 O4 3_555 0.75(4) 2.16(4) 2.907(3) 174(4)
    O10 H10 O12 . 0.75(5) 2.14(4) 2.887(3) 170(5)
    O11 H11 O5 4_645 0.78(4) 1.94(4) 2.709(3) 173(4)
    O12 H12C O2 . 0.89(4) 1.87(4) 2.766(3) 175(3)
    O12 H12D O8 1_655 0.72(5) 1.99(5) 2.709(4) 171(4)
    O13 H13A O3 4_745 0.78(5) 2.04(5) 2.801(4) 169(6)
    O13 H13B O11 . 0.88(5) 1.89(5) 2.765(3) 179(6)
data_global
_journal_date_recd_electronic     2012-06-20
_journal_date_accepted     2012-07-12
_journal_name_full     'Acta Crystallographica, Section E'
_journal_year     2012
_journal_volume     68
_journal_issue      8
_journal_page_first     o2511
_journal_page_last     o2511
_journal_paper_category     QO
_journal_paper_doi     10.1107/S1600536812031947
_journal_coeditor_code     XU5574
_publ_contact_author
;
Feng-Zheng Chen
The Key Laboratory of Medicinal and Edible Plant Resources Development of
Sichuan Education Commission, Chengdu University, Chengdu 610106, PR China
;
_publ_contact_author_email     'fzchen7200@163.com'
_publ_contact_author_fax     ?
_publ_section_title
;
Trehalose dihydrate from <i>Tremella fuciformis</i>
;
loop_
    _publ_author_name
    _publ_author_address
    'Liu, Wei'
;
The Key Laboratory of Medicinal and Edible Plants Resources Development of
Sichuan Education Commission,
Chengdu University, Chengdu 610106
People's Republic of China
;
    'Yan, Jun'
;
The Key Laboratory of Medicinal and Edible Plants Resources Development of
Sichuan Education Commission,
Chengdu University, Chengdu 610106
People's Republic of China
;
    'Song, Qin'
;
The Key Laboratory of Medicinal and Edible Plants Resources Development of
Sichuan Education Commission,
Chengdu University, Chengdu 610106
People's Republic of China
;
    'Gou, Xiao-Jun'
;
The Key Laboratory of Medicinal and Edible Plants Resources Development of
Sichuan Education Commission,
Chengdu University, Chengdu 610106
People's Republic of China
;
    'Chen, Feng-Zheng'
;
The Key Laboratory of Medicinal and Edible Plants Resources Development of
Sichuan Education Commission,
Chengdu University, Chengdu 610106
People's Republic of China
;
