# Supplementary material for: Trehalose dihydrate from Tremella fuciformis
Source: Acta Crystallogr Sect E Struct Rep Online. 2012 Jul 21;68(Pt 8):o2511. doi: 10.1107/S1600536812031947 (PMC3414962; doi:10.1107/S1600536812031947)
Supplement: Supplementary file 2 [file e-68-o2511-Isup2.hkl]

#
# h,k,l, Fc-squared, Fo-squared, sigma(Fo-squared) and status flag
#
data_I
_shelx_title ' 120409_s6_cfz in P212121 19'
_shelx_refln_list_code          4
_shelx_F_calc_maximum      148.04
_exptl_crystal_F_000       808.00
_reflns_d_resolution_high  0.8410
 
loop_
 _symmetry_equiv_pos_as_xyz
 'x, y, z'
 '-x+1/2, -y, z+1/2'
 'x+1/2, -y+1/2, -z'
 '-x, y+1/2, -z+1/2'
 
_cell_length_a     7.6012
_cell_length_b    12.2380
_cell_length_c    17.8839
_cell_angle_alpha  90.000
_cell_angle_beta   90.000
_cell_angle_gamma  90.000
 
_shelx_F_squared_multiplier     1.000
 
loop_
 _refln_index_h
 _refln_index_k
 _refln_index_l
 _refln_F_squared_calc
 _refln_F_squared_meas
 _refln_F_squared_sigma
 _refln_observed_status
   2   0   0     5137.95     4985.05     44.84 o
   4   0   0      657.71      624.70     30.35 o
   6   0   0      316.04      280.15     25.46 o
   8   0   0      156.60      165.66     24.09 o
   1   1   0     6777.85     6190.66     33.01 o
   2   1   0      501.48      530.87      9.92 o
   3   1   0     1896.03     1973.25     34.68 o
   4   1   0      132.99      134.87     10.25 o
   5   1   0      171.59      160.47     12.43 o
   6   1   0        8.63        3.72      4.24 o
   7   1   0      244.90      196.84     22.78 o
   8   1   0       88.01       77.54     11.60 o
   9   1   0        5.48       -6.41      9.94 o
   0   2   0     2827.70     2684.89     33.41 o
   1   2   0     4970.39     4639.16     37.53 o
   2   2   0     1061.27     1120.49     17.60 o
   3   2   0     7796.10     7695.46    100.77 o
   4   2   0        0.61        0.53      3.55 o
   5   2   0       29.62       41.35     10.31 o
   6   2   0        5.10        2.75      6.51 o
   7   2   0       58.89       63.87     15.22 o
   8   2   0      353.31      408.20     37.27 o
   1   3   0     5135.31     5001.16     43.27 o
   2   3   0     2954.15     2952.53     37.83 o
   3   3   0      413.86      440.12     23.47 o
   4   3   0      652.75      601.16     31.23 o
   5   3   0      169.25      195.73     20.13 o
   6   3   0      312.93      290.41     26.79 o
   7   3   0       22.33       18.16      9.37 o
   8   3   0       30.47       16.98      9.45 o
   0   4   0     5981.72     5893.65     71.14 o
   1   4   0     6827.19     6714.59     79.83 o
   2   4   0     2698.20     2893.84     56.90 o
   3   4   0      763.31      841.92     33.81 o
   4   4   0     1182.53     1128.09     44.54 o
   5   4   0       77.69       69.36     12.86 o
   6   4   0      466.36      444.26     33.85 o
   7   4   0       25.03       29.74     11.08 o
   8   4   0       21.71       28.84     10.87 o
   1   5   0      751.12      785.02     19.87 o
   2   5   0    17889.52    17632.13    167.58 o
   3   5   0       29.10       31.11      6.84 o
   4   5   0       67.14       69.69     11.92 o
   5   5   0       16.76       10.61      7.03 o
   6   5   0       18.45       24.44      9.39 o
   7   5   0        0.55       -2.95      4.85 o
   8   5   0      325.59      366.93     37.05 o
   0   6   0       15.77       17.13      5.23 o
   1   6   0     5517.92     5609.11     85.74 o
   2   6   0       59.27       96.69     12.17 o
   3   6   0      136.77      141.77      8.97 o
   4   6   0      688.49      661.01     36.13 o
   5   6   0       19.56       24.17      9.51 o
   6   6   0       57.85       56.25     12.89 o
   7   6   0        0.23       -2.58      5.99 o
   8   6   0       20.16       41.30     13.78 o
   1   7   0     2206.46     2344.59     57.88 o
   2   7   0        4.22       18.46      6.42 o
   3   7   0        6.00        7.13      5.18 o
   4   7   0        0.45       -7.35      6.66 o
   5   7   0      389.75      433.84     33.24 o
   6   7   0      725.52      666.93     44.24 o
   7   7   0      130.41      127.18     21.25 o
   0   8   0      402.92      439.76     26.04 o
   1   8   0       52.74       46.34      8.89 o
   2   8   0        0.20        2.30      3.85 o
   3   8   0      319.69      322.65     25.65 o
   4   8   0      117.60      101.63     15.70 o
   5   8   0       76.79       77.85     14.26 o
   6   8   0      132.27      109.20     18.37 o
   7   8   0      107.48      103.79     20.49 o
   1   9   0      466.45      454.36     25.29 o
   2   9   0      411.50      455.58     30.27 o
   3   9   0      127.86      107.26     16.28 o
   4   9   0        1.29       -2.71      6.04 o
   5   9   0      201.71      183.03     23.21 o
   6   9   0        0.56       -3.12      6.44 o
   7   9   0       68.09      100.13     20.07 o
   0  10   0     2657.92     2749.72     74.98 o
   1  10   0        4.43       -2.98      3.67 o
   2  10   0       13.85        9.33      4.98 o
   3  10   0      237.85      250.87     25.12 o
   4  10   0      193.08      148.01     20.41 o
   5  10   0       18.28       15.58      9.01 o
   6  10   0       19.06       20.07      9.72 o
   1  11   0        0.00       -1.72      5.21 o
   2  11   0       26.55       35.25      7.37 o
   3  11   0       40.20       29.44     10.06 o
   4  11   0       13.47       10.02      7.36 o
   5  11   0        0.03      -11.02      7.49 o
   0  12   0       38.38       38.27     10.01 o
   1  12   0      363.64      394.58     31.55 o
   2  12   0       74.20       61.42      9.43 o
   3  12   0       57.31       71.49     15.55 o
   4  12   0        0.62        1.25      4.84 o
   5  12   0       15.03       16.16      9.60 o
   1  13   0      101.64      115.57     17.86 o
   2  13   0       11.73        7.33      3.60 o
   3  13   0       39.93       32.75      9.89 o
   4  13   0       16.76        8.53      7.32 o
   0  14   0       23.21       21.26      8.83 o
   1  14   0       43.98       42.54      9.17 o
   2  14   0        7.42       15.32      5.57 o
   1   0   1     4055.23     3866.60     29.05 o
   2   0   1        0.87        1.59      1.08 o
   3   0   1      864.63      837.52     32.42 o
   4   0   1      459.36      470.50     18.65 o
   5   0   1      170.83      168.45     12.57 o
   6   0   1      476.20      467.85     23.33 o
   7   0   1      128.89       98.10     12.17 o
   8   0   1       73.93       74.42     11.69 o
   9   0   1       11.33       10.51      7.24 o
   1   1   1     1949.10     1910.65     11.66 o
   2   1   1     1725.33     1755.18     16.57 o
   3   1   1     1011.06     1019.44     16.86 o
   4   1   1      229.44      212.94      8.96 o
   5   1   1      296.99      303.47     12.07 o
   6   1   1      128.28      134.72      9.00 o
   7   1   1     1129.76     1093.63     27.69 o
   8   1   1       22.77       23.88      6.18 o
   9   1   1       66.03       81.77     13.23 o
   0   2   1     1820.54     1662.62     17.75 o
   1   2   1      271.29      283.41      6.94 o
   2   2   1     3215.96     3138.52     25.78 o
   3   2   1      177.53      191.09      8.63 o
   4   2   1     1092.89     1095.86     23.64 o
   5   2   1       32.92       33.01      6.64 o
   6   2   1      662.29      682.60     23.24 o
   7   2   1       22.01       18.52      6.03 o
   8   2   1       13.61        9.30      4.81 o
   0   3   1     2615.31     2540.36     27.22 o
   1   3   1     3628.47     3448.09     51.94 o
   2   3   1     3476.43     3519.71     29.39 o
   3   3   1     1748.03     1871.63     83.64 o
   4   3   1      839.24      908.28     27.09 o
   5   3   1      771.98      786.99     28.19 o
   6   3   1       11.34       10.47      4.69 o
   7   3   1      129.75      130.12     14.20 o
   8   3   1       23.28       30.43      8.06 o
   0   4   1      385.14      385.64     11.91 o
   1   4   1     1998.18     2028.80     20.71 o
   2   4   1     1169.82     1183.62     20.35 o
   3   4   1     2940.62     3119.51     46.98 o
   4   4   1      899.47      890.55     27.72 o
   5   4   1      726.60      715.87     59.64 o
   6   4   1       48.21       39.60      7.49 o
   7   4   1       67.58       66.03     10.42 o
   8   4   1        5.34        8.97     18.33 o
   0   5   1     2086.81     2107.52     31.72 o
   1   5   1     3306.53     3381.09     42.00 o
   2   5   1      812.94      759.67     21.61 o
   3   5   1      932.53     1052.08     50.01 o
   4   5   1      121.27      125.00     11.01 o
   5   5   1     1193.48     1264.31     42.62 o
   6   5   1      541.97      534.16     26.72 o
   7   5   1       85.75       88.29     12.28 o
   8   5   1       17.25       26.56      8.66 o
   0   6   1       22.00       19.52      6.77 o
   1   6   1      716.18      697.97     29.66 o
   2   6   1     2360.31     2373.79     41.18 o
   3   6   1       91.98      104.67      5.17 o
   4   6   1      132.98      127.28     11.32 o
   5   6   1     1968.33     1873.07     47.28 o
   6   6   1      596.70      594.94     28.81 o
   7   6   1      166.45      183.28     17.44 o
   8   6   1      134.95      135.81     16.56 o
   0   7   1      443.90      416.81     16.63 o
   1   7   1      139.40      129.37     10.99 o
   2   7   1      605.48      620.83     22.12 o
   3   7   1       37.91       36.93      3.83 o
   4   7   1      148.02      130.39     18.19 o
   5   7   1       82.63       73.87     15.34 o
   6   7   1       59.00       67.65     10.31 o
   7   7   1      102.29      140.95     29.68 o
   0   8   1      773.03      773.66     24.46 o
   1   8   1       22.04       19.98      3.62 o
   2   8   1      742.78      768.58     26.21 o
   3   8   1      178.36      195.66     14.35 o
   4   8   1      357.91      353.44     20.38 o
   5   8   1      245.76      237.70     17.90 o
   6   8   1       40.25       52.59      9.33 o
   7   8   1       10.71        2.35      4.03 o
   0   9   1      102.61      104.47      9.91 o
   1   9   1        0.98       -2.59      2.22 o
   2   9   1      248.49      250.16     16.05 o
   3   9   1       14.35        6.57     10.93 o
   4   9   1       19.76       12.30      4.06 o
   5   9   1       21.84       59.43      9.64 o
   6   9   1       63.04       42.40     11.82 o
   7   9   1       92.58      126.73     15.85 o
   0  10   1     1006.99      942.46     75.80 o
   1  10   1      815.04      845.69     27.19 o
   2  10   1       54.87       56.11      8.44 o
   3  10   1      641.00      637.71     28.02 o
   4  10   1      177.44      141.33     14.00 o
   5  10   1       49.65       46.64     11.83 o
   6  10   1       52.98       61.18     14.73 o
   0  11   1      620.40      654.55     48.90 o
   1  11   1       26.40       25.05      4.88 o
   2  11   1      108.63      110.21      8.40 o
   3  11   1       66.31       61.33      9.61 o
   4  11   1       39.31       40.98      8.17 o
   5  11   1       30.90       19.54     12.95 o
   0  12   1      336.17      329.06     20.32 o
   1  12   1      333.32      333.70     20.55 o
   2  12   1      117.69      123.60      9.25 o
   3  12   1       58.54       70.02     10.64 o
   4  12   1       53.62       43.18      8.72 o
   5  12   1       13.59       26.58      7.54 o
   0  13   1      268.46      266.26     19.25 o
   1  13   1       98.03       89.33     16.79 o
   2  13   1        4.85        7.19      3.12 o
   3  13   1       71.28       71.80      7.65 o
   4  13   1       85.02       61.41     10.95 o
   0  14   1      205.51      255.12     19.77 o
   1  14   1       21.36       33.61      6.22 o
   2  14   1       16.41       13.93      5.29 o
   1   0   2     3824.13     3726.11     23.62 o
   2   0   2     1868.55     1793.42     18.30 o
   3   0   2      225.74      261.13     12.00 o
   4   0   2      868.75      856.76     25.20 o
   5   0   2       46.13       39.72      6.77 o
   6   0   2       25.26       20.02      5.77 o
   7   0   2      319.85      297.34     26.96 o
   8   0   2      431.47      396.81     25.66 o
   1   1   2     4147.04     3927.87     14.72 o
   2   1   2     4605.43     4543.31     20.62 o
   3   1   2      698.54      715.44     16.28 o
   4   1   2      121.93      125.44      6.94 o
   5   1   2      125.44      128.43      7.94 o
   6   1   2      336.08      333.29     14.06 o
   7   1   2      159.94      153.53     14.89 o
   8   1   2      218.55      207.08     20.70 o
   0   2   2     4549.20     4220.43     29.28 o
   1   2   2     3694.92     3540.39     19.58 o
   2   2   2     1089.60     1116.04     12.19 o
   3   2   2      601.32      647.53     10.72 o
   4   2   2     1236.46     1261.23     31.30 o
   5   2   2      423.45      422.84     18.02 o
   6   2   2       38.49       33.66      5.69 o
   7   2   2       83.23       79.25      8.98 o
   8   2   2       66.23       68.77     10.84 o
   0   3   2       61.73       60.27      4.07 o
   1   3   2     1969.44     1887.58     20.14 o
   2   3   2      500.79      506.49      7.34 o
   3   3   2      932.94      926.15     13.99 o
   4   3   2      112.80      121.66      5.46 o
   5   3   2      259.83      259.72      8.72 o
   6   3   2     1133.42     1196.39     38.48 o
   7   3   2      162.47      159.23     15.45 o
   8   3   2       98.90      117.27     14.83 o
   0   4   2     1090.71     1017.22     19.22 o
   1   4   2      480.99      500.62     10.07 o
   2   4   2     1431.19     1454.67     16.86 o
   3   4   2      273.04      306.07     14.54 o
   4   4   2      235.12      254.02     14.86 o
   5   4   2      663.43      709.13     27.41 o
   6   4   2      575.24      529.11     26.09 o
   7   4   2       73.79       60.76     11.13 o
   8   4   2       98.35      107.61     14.08 o
   0   5   2     1214.58     1209.90     23.71 o
   1   5   2     2371.41     2329.96     28.60 o
   2   5   2      329.03      342.38     14.57 o
   3   5   2      754.77      739.61     32.08 o
   4   5   2       73.49       83.38      9.12 o
   5   5   2      113.01      112.52     19.40 o
   6   5   2     1159.72     1201.65     39.87 o
   7   5   2       34.75       45.84      9.21 o
   8   5   2       44.92       56.36     10.67 o
   0   6   2      208.17      216.23     11.87 o
   1   6   2       18.96       19.66      6.40 o
   2   6   2     2633.08     2748.29     44.32 o
   3   6   2      588.53      617.27     13.52 o
   4   6   2      705.83      734.63     26.94 o
   5   6   2      384.79      357.65     20.66 o
   6   6   2      511.64      547.83     27.75 o
   7   6   2       15.50       10.96      5.47 o
   8   6   2       63.55       76.01     12.62 o
   0   7   2     1271.14     1293.21     29.32 o
   1   7   2      379.32      370.87     23.83 o
   2   7   2     1339.91     1473.46     34.14 o
   3   7   2      519.74      518.44     13.87 o
   4   7   2      116.62      108.34     10.90 o
   5   7   2      281.98      302.76     19.54 o
   6   7   2       79.37       71.95     10.86 o
   7   7   2       48.97       50.59     12.91 o
   0   8   2        0.95       -0.42      2.55 o
   1   8   2      569.66      560.71     20.96 o
   2   8   2      340.96      371.95     18.24 o
   3   8   2        8.34        9.46      2.72 o
   4   8   2      263.86      247.55     24.79 o
   5   8   2      377.26      371.79     22.41 o
   6   8   2       90.75      112.75     13.54 o
   7   8   2        5.79       21.39      7.19 o
   0   9   2       78.22       75.27      8.41 o
   1   9   2      129.47      138.75      9.33 o
   2   9   2      157.62      154.45     29.08 o
   3   9   2      286.94      318.28     19.01 o
   4   9   2       97.19       97.68     11.30 o
   5   9   2       56.73       58.08      9.77 o
   6   9   2        4.87        4.04      4.58 o
   7   9   2       42.59       28.61     10.91 o
   0  10   2     1718.56     1708.78     65.92 o
   1  10   2      203.33      230.81     12.74 o
   2  10   2       55.89       59.57      8.37 o
   3  10   2        4.59       21.27     17.79 o
   4  10   2       28.64       18.07      5.48 o
   5  10   2       19.53       13.41      5.79 o
   6  10   2       23.52       40.54      9.03 o
   0  11   2      166.75      167.50     13.74 o
   1  11   2      946.75      918.63     26.67 o
   2  11   2      471.97      467.15     16.75 o
   3  11   2       19.72       21.00      5.72 o
   4  11   2      108.58      108.78     13.24 o
   5  11   2      151.33      170.98     17.06 o
   0  12   2       86.27       87.61     18.82 o
   1  12   2        7.71       11.76      4.10 o
   2  12   2      156.58      168.06     10.71 o
   3  12   2      161.33      175.83     17.75 o
   4  12   2      210.73      217.79     18.89 o
   5  12   2       63.25       62.97     10.78 o
   0  13   2        0.24       -0.11      3.95 o
   1  13   2       30.22       34.00      6.02 o
   2  13   2        6.41        9.48      3.23 o
   3  13   2        9.77        7.84      5.47 o
   0  14   2       11.33        5.82      4.27 o
   1  14   2       23.55       26.07      5.37 o
   2  14   2       14.86       12.89      4.06 o
   1   0   3     4316.14     3931.73     23.68 o
   2   0   3     3928.82     3758.15     27.56 o
   3   0   3     1389.08     1461.62     29.68 o
   4   0   3     1677.89     1779.78     71.31 o
   5   0   3       52.02       50.12      8.84 o
   6   0   3      329.85      343.35     20.32 o
   7   0   3       15.01       17.78      5.83 o
   8   0   3        2.03        2.72      9.31 o
   0   1   3     7402.58     6286.46     34.93 o
   1   1   3     1662.10     1609.21      9.35 o
   2   1   3     1032.90     1027.92      9.61 o
   3   1   3        4.97        5.01      2.47 o
   4   1   3      804.77      767.05     19.55 o
   5   1   3      285.35      303.72     13.93 o
   6   1   3      306.80      305.31     20.50 o
   7   1   3      227.23      202.78     14.12 o
   8   1   3       82.30       82.44     10.23 o
   0   2   3     1760.96     1680.97     31.42 o
   1   2   3    21916.19    18518.72    109.78 o
   2   2   3      324.66      325.43      5.19 o
   3   2   3     4156.38     4055.55     30.43 o
   4   2   3      150.04      153.59      6.52 o
   5   2   3      578.29      574.83     13.86 o
   6   2   3       29.89       28.56      5.42 o
   7   2   3      352.31      335.49     17.95 o
   8   2   3      310.28      310.70     23.13 o
   0   3   3      137.31      130.41      7.19 o
   1   3   3      980.05      981.05     12.89 o
   2   3   3     1202.05     1224.37     16.57 o
   3   3   3     1805.74     1925.74     23.25 o
   4   3   3      524.79      518.10     12.67 o
   5   3   3      971.44      979.33     31.58 o
   6   3   3      640.48      638.21     28.21 o
   7   3   3       38.97       29.31     10.33 o
   8   3   3       10.09       10.16      6.12 o
   0   4   3      836.64      800.86     27.22 o
   1   4   3      809.67      795.05     12.56 o
   2   4   3      596.94      642.74     12.41 o
   3   4   3      115.51      104.09      8.73 o
   4   4   3      263.00      242.05     14.54 o
   5   4   3      163.38      158.96     15.72 o
   6   4   3      794.59      783.97     37.51 o
   7   4   3       93.53       74.44     11.47 o
   8   4   3        0.37       -5.19      5.53 o
   0   5   3      964.53      917.79     20.23 o
   1   5   3      886.35      892.22     16.54 o
   2   5   3      357.63      386.78     12.14 o
   3   5   3     1387.29     1475.65     19.38 o
   4   5   3      250.57      238.13     14.90 o
   5   5   3      112.68      112.93     23.17 o
   6   5   3      895.94      857.63     33.71 o
   7   5   3       39.99       46.85      8.86 o
   8   5   3      116.87      135.00     16.14 o
   0   6   3       38.89       33.62      4.49 o
   1   6   3     1300.58     1266.65     32.09 o
   2   6   3     3214.31     3355.77     49.24 o
   3   6   3       88.66       95.22      5.76 o
   4   6   3      326.60      319.08     17.97 o
   5   6   3      540.74      489.53     24.17 o
   6   6   3      677.38      649.04     30.10 o
   7   6   3        7.70       10.50      5.93 o
   8   6   3      123.18      160.17     37.23 o
   0   7   3      549.80      540.07     18.77 o
   1   7   3     1361.95     1505.88     49.29 o
   2   7   3      141.55      178.48     11.87 o
   3   7   3      834.83      893.63     19.03 o
   4   7   3       83.20       75.47      9.40 o
   5   7   3      364.09      360.67     21.38 o
   6   7   3       19.71       16.68      5.93 o
   7   7   3       60.21       77.00     12.82 o
   0   8   3      327.84      317.60     15.49 o
   1   8   3       97.80       95.97      7.28 o
   2   8   3      193.66      193.36     13.14 o
   3   8   3       58.18       63.46      6.11 o
   4   8   3      428.98      438.73     36.44 o
   5   8   3       51.26       50.07     10.92 o
   6   8   3      153.20      136.91     14.82 o
   7   8   3      305.15      344.50     24.59 o
   0   9   3        3.02        9.64      3.84 o
   1   9   3      485.23      545.30     18.43 o
   2   9   3      183.22      189.62     13.81 o
   3   9   3       46.87       44.18      9.08 o
   4   9   3      104.34       80.12     10.90 o
   5   9   3       40.26       38.92      8.04 o
   6   9   3        8.82        7.54      5.51 o
   0  10   3      728.06      741.31     27.06 o
   1  10   3     1507.85     1499.63     36.43 o
   2  10   3       22.78       24.05      6.06 o
   3  10   3      157.74      153.28     13.84 o
   4  10   3       96.18       92.79     11.47 o
   5  10   3        6.14       11.08      6.17 o
   6  10   3        0.51        0.08      4.96 o
   0  11   3       26.80       30.45      6.51 o
   1  11   3       39.79       43.99      6.55 o
   2  11   3       21.82       13.02      5.60 o
   3  11   3      131.81      118.51     20.42 o
   4  11   3      125.96      142.04     16.56 o
   5  11   3       25.01       30.57      8.11 o
   0  12   3       42.80       43.86     13.71 o
   1  12   3       39.32       38.52      5.33 o
   2  12   3       18.66       12.98      3.79 o
   3  12   3       26.38       28.00     11.82 o
   4  12   3       16.13       11.13      5.27 o
   0  13   3       75.37       83.55     12.19 o
   1  13   3       79.39       90.27      9.25 o
   2  13   3       97.12      106.98      9.07 o
   3  13   3       12.62        4.24      3.54 o
   0  14   3       18.86       14.65      9.19 o
   1  14   3       59.40       72.58      8.92 o
   2  14   3        6.55        8.68      3.82 o
   0   0   4     4697.36     4304.15     31.59 o
   1   0   4     2594.88     2463.37     18.65 o
   2   0   4      126.29      122.59      5.33 o
   3   0   4    12905.25    12514.18     93.02 o
   4   0   4     2847.27     2989.74     48.14 o
   5   0   4        0.10        0.21      3.03 o
   6   0   4      700.76      739.83     29.60 o
   7   0   4      420.23      409.32     34.27 o
   8   0   4      495.56      425.52     37.88 o
   0   1   4     2592.91     2446.70     28.14 o
   1   1   4     1670.88     1654.59      9.99 o
   2   1   4      380.72      386.12      5.98 o
   3   1   4     1882.13     1956.60     23.88 o
   4   1   4      212.36      236.77      8.67 o
   5   1   4      261.37      250.10     12.69 o
   6   1   4      316.50      299.61     15.80 o
   7   1   4      251.04      252.75     15.64 o
   8   1   4      137.74      143.95     12.88 o
   0   2   4     6097.00     5569.12     51.38 o
   1   2   4      876.07      864.89      8.34 o
   2   2   4      234.81      230.95      4.61 o
   3   2   4      227.80      220.82      7.10 o
   4   2   4     1463.25     1562.70     21.59 o
   5   2   4      224.03      229.30      9.06 o
   6   2   4      217.10      208.05     12.96 o
   7   2   4      125.46      125.72     11.30 o
   8   2   4       78.34       80.68      9.65 o
   0   3   4     6132.83     5771.51     43.92 o
   1   3   4     2476.10     2452.46     19.41 o
   2   3   4     1238.20     1258.45     12.64 o
   3   3   4       98.60       98.26      5.76 o
   4   3   4      209.93      215.99      8.91 o
   5   3   4      262.96      280.42     10.87 o
   6   3   4      400.54      395.00     22.23 o
   7   3   4      284.52      270.26     20.01 o
   8   3   4       34.35       29.20      8.30 o
   0   4   4      624.27      619.51     14.02 o
   1   4   4      366.97      395.17      8.51 o
   2   4   4      818.49      872.34     12.45 o
   3   4   4     2776.66     2857.76     29.77 o
   4   4   4       91.46      107.79      9.93 o
   5   4   4     1799.56     1914.33     47.60 o
   6   4   4      270.67      277.88     19.02 o
   7   4   4      145.00      115.00     13.76 o
   8   4   4       68.05       65.80     11.10 o
   0   5   4        2.74        7.05      2.37 o
   1   5   4      310.21      335.04      9.85 o
   2   5   4       15.28       14.55      2.18 o
   3   5   4      405.51      402.78     11.09 o
   4   5   4      173.39      170.77     12.68 o
   5   5   4     2568.27     2415.94     52.31 o
   6   5   4      112.54      127.40     17.58 o
   7   5   4      157.23      144.72     15.15 o
   8   5   4       75.49       87.79     13.73 o
   0   6   4     2361.89     2291.83     35.36 o
   1   6   4      718.22      669.66     18.47 o
   2   6   4      414.71      445.99     13.32 o
   3   6   4      273.36      280.97     10.92 o
   4   6   4      374.16      385.61     19.60 o
   5   6   4      297.01      318.66     22.86 o
   6   6   4       95.03       88.72     11.59 o
   7   6   4      150.61      155.89     26.84 o
   8   6   4       39.82       33.00     31.12 o
   0   7   4       47.99       53.19      6.03 o
   1   7   4     1064.47     1058.32     26.79 o
   2   7   4       48.45       37.22      5.88 o
   3   7   4      638.70      650.99     16.79 o
   4   7   4      271.19      286.77     17.69 o
   5   7   4       79.81       73.09      9.92 o
   6   7   4      687.81      683.21     34.25 o
   7   7   4       29.91       27.90      8.03 o
   0   8   4        0.59        2.10      2.27 o
   1   8   4       12.88       12.32      2.60 o
   2   8   4      433.14      426.67     19.34 o
   3   8   4       23.28       29.63      4.12 o
   4   8   4      141.52      152.68     13.50 o
   5   8   4      384.27      362.69     22.02 o
   6   8   4       50.42       51.28      9.73 o
   7   8   4        1.90        0.84      3.87 o
   0   9   4      206.14      202.94     13.33 o
   1   9   4      409.00      412.04     14.71 o
   2   9   4      283.98      283.95     16.80 o
   3   9   4      103.54       86.40      9.99 o
   4   9   4        3.72        3.94      6.82 o
   5   9   4        6.27        2.90      5.40 o
   6   9   4       64.51       68.87     11.12 o
   0  10   4      103.63      102.67     10.36 o
   1  10   4      962.20      945.31     21.71 o
   2  10   4      483.89      463.66     22.44 o
   3  10   4      381.80      344.83     25.13 o
   4  10   4      187.29      195.33     18.23 o
   5  10   4      159.49      165.34     16.16 o
   6  10   4       60.19       55.44     10.62 o
   0  11   4     1191.04     1142.98     35.46 o
   1  11   4      129.13      111.96      8.17 o
   2  11   4        4.63        4.37      2.79 o
   3  11   4        4.48       10.10      5.27 o
   4  11   4        3.58       -3.41      4.18 o
   5  11   4        5.96        3.69      4.50 o
   0  12   4        1.41        4.69      3.96 o
   1  12   4       79.12       79.72      7.26 o
   2  12   4       96.36       96.39      8.14 o
   3  12   4       71.18       76.80     10.82 o
   4  12   4      269.25      270.06     20.70 o
   0  13   4      276.81      294.38     19.93 o
   1  13   4        8.53        6.98      7.97 o
   2  13   4       17.93       21.26      6.31 o
   3  13   4       35.59       24.20      4.30 o
   0  14   4       99.20      112.91     19.91 o
   1  14   4      246.82      277.91     16.48 o
   1   0   5     4889.71     4951.57     35.23 o
   2   0   5     3289.10     3319.52     32.53 o
   3   0   5     3943.10     4241.63     48.87 o
   4   0   5      410.93      407.33     24.82 o
   5   0   5      870.73      888.49     41.55 o
   6   0   5      301.00      306.81     27.24 o
   7   0   5       89.47       81.28     16.22 o
   8   0   5      171.80      162.98     23.10 o
   0   1   5    11186.92    10075.63     54.40 o
   1   1   5      930.66      893.88      7.81 o
   2   1   5     2283.06     2225.21     16.01 o
   3   1   5     1026.55     1111.33     17.14 o
   4   1   5      667.88      725.06     15.50 o
   5   1   5      239.86      220.29      9.51 o
   6   1   5      154.87      136.89     10.50 o
   7   1   5      153.75      151.28     12.29 o
   8   1   5       59.03       45.79      9.58 o
   0   2   5     3189.92     3173.81     61.19 o
   1   2   5     2108.46     2093.12     15.49 o
   2   2   5       48.06       50.75      2.80 o
   3   2   5     1497.56     1583.72     20.17 o
   4   2   5      326.73      335.56     10.22 o
   5   2   5      336.52      337.43     11.25 o
   6   2   5      324.96      313.80     15.90 o
   7   2   5       53.84       55.41      7.59 o
   8   2   5       96.59      134.27     14.56 o
   0   3   5      276.34      281.24     11.51 o
   1   3   5     2484.54     2538.33     17.16 o
   2   3   5     3079.24     3104.72     21.56 o
   3   3   5     2057.51     2172.58     28.23 o
   4   3   5      306.48      316.84     10.14 o
   5   3   5      216.75      215.06     14.07 o
   6   3   5      203.59      192.33     10.14 o
   7   3   5        3.68        3.16      3.92 o
   8   3   5       96.76       95.40     13.55 o
   0   4   5      937.14      966.68     16.65 o
   1   4   5     1281.86     1324.67     15.51 o
   2   4   5     3803.19     3870.92     27.35 o
   3   4   5      182.87      199.00      8.33 o
   4   4   5       55.37       54.85      5.09 o
   5   4   5     1236.55     1292.82     24.24 o
   6   4   5      244.36      246.99     17.90 o
   7   4   5      203.05      196.67     22.07 o
   8   4   5      244.71      250.47     33.89 o
   0   5   5      660.60      658.40     25.72 o
   1   5   5      682.81      712.78     18.57 o
   2   5   5      822.25      838.79     17.09 o
   3   5   5       52.90       51.17      4.42 o
   4   5   5      865.23      870.17     28.34 o
   5   5   5     1323.99     1358.20     39.19 o
   6   5   5      297.10      317.44     20.76 o
   7   5   5      426.53      405.30     25.34 o
   8   5   5       70.45       81.73     12.55 o
   0   6   5      643.49      625.21     29.87 o
   1   6   5      293.94      290.29      9.81 o
   2   6   5      115.11      130.54      9.45 o
   3   6   5      299.53      279.11     17.62 o
   4   6   5       11.02        7.46      3.27 o
   5   6   5       84.57       77.37      9.98 o
   6   6   5       90.70      100.14     12.44 o
   7   6   5       26.11       22.93      6.40 o
   0   7   5     1347.36     1310.38     28.53 o
   1   7   5      355.26      384.57     12.41 o
   2   7   5     1117.49     1134.26     29.53 o
   3   7   5      562.47      571.54     16.39 o
   4   7   5      263.86      263.90      9.69 o
   5   7   5      659.22      667.27     28.78 o
   6   7   5       16.68       19.13      6.92 o
   7   7   5        0.94       -1.78     16.10 o
   0   8   5      390.89      384.22     17.65 o
   1   8   5      198.58      197.01      8.67 o
   2   8   5      633.49      672.35     44.86 o
   3   8   5       17.19       16.61      4.36 o
   4   8   5      131.64      158.35     16.98 o
   5   8   5       17.74       10.67      4.40 o
   6   8   5      114.03       96.16     12.60 o
   7   8   5      165.76      184.88     18.41 o
   0   9   5     3826.16     3857.84     58.03 o
   1   9   5      230.55      221.34      9.89 o
   2   9   5      465.99      445.15    120.84 o
   3   9   5      100.05      111.42     11.15 o
   4   9   5       70.10       91.75     11.46 o
   5   9   5      298.79      254.79     28.39 o
   6   9   5      223.29      205.91     18.40 o
   0  10   5      638.46      489.84     68.44 o
   1  10   5      537.14      491.50     42.02 o
   2  10   5      268.06      275.03     13.57 o
   3  10   5      299.84      272.41     18.23 o
   4  10   5      221.35      201.42     16.78 o
   5  10   5       90.03      100.84     12.90 o
   6  10   5       39.04       49.51     10.10 o
   0  11   5      176.99      178.80     13.94 o
   1  11   5      327.99      316.01     13.31 o
   2  11   5       84.03       85.88      9.25 o
   3  11   5       31.60       36.87      7.43 o
   4  11   5       12.06       13.02     10.89 o
   5  11   5        2.05       -0.24      4.28 o
   0  12   5       53.68       40.50     11.61 o
   1  12   5      109.74      112.61     10.61 o
   2  12   5       48.90       51.88      6.01 o
   3  12   5       77.68       88.57     11.59 o
   4  12   5       25.84       30.21      7.28 o
   0  13   5      110.00      116.37     20.37 o
   1  13   5       66.42       61.51      6.68 o
   2  13   5       45.16       48.21      6.10 o
   3  13   5       20.16       21.07      4.59 o
   0  14   5        0.53       19.64     11.13 o
   1  14   5        8.75        1.48      8.07 o
   0   0   6     2910.94     2785.91     29.19 o
   1   0   6     3589.10     3542.99     25.65 o
   2   0   6      473.93      457.75      9.91 o
   3   0   6        4.35        3.33      2.82 o
   4   0   6      141.31      132.11     14.30 o
   5   0   6        5.88        4.09      4.86 o
   6   0   6      506.43      470.22     33.86 o
   7   0   6        0.00       -4.50      7.67 o
   8   0   6        1.93        6.33      8.90 o
   0   1   6      243.54      247.09      5.32 o
   1   1   6     1434.39     1462.41     10.59 o
   2   1   6     1374.70     1399.01     13.07 o
   3   1   6     2387.04     2441.86     30.34 o
   4   1   6      360.18      374.91     11.46 o
   5   1   6       98.54      102.46     10.62 o
   6   1   6       55.43       55.75      6.83 o
   7   1   6       73.90       60.54     12.60 o
   8   1   6       29.64       25.31     11.23 o
   0   2   6      675.55      629.47     17.11 o
   1   2   6       68.53       67.91      2.35 o
   2   2   6      536.61      526.99      7.78 o
   3   2   6     3236.19     3263.80     30.74 o
   4   2   6      293.57      292.81      9.84 o
   5   2   6       57.48       47.24      4.50 o
   6   2   6       93.44       95.73      8.98 o
   7   2   6       32.12       36.48      6.08 o
   8   2   6       23.69       22.84      6.04 o
   0   3   6     1418.42     1328.22     36.21 o
   1   3   6      162.58      174.63      4.10 o
   2   3   6     1577.00     1671.95     18.59 o
   3   3   6      431.67      481.99     10.14 o
   4   3   6      280.73      280.76      9.85 o
   5   3   6      447.10      454.45     13.59 o
   6   3   6       68.41       72.71      6.02 o
   7   3   6      132.72      119.14     13.49 o
   8   3   6       25.71       23.81     13.67 o
   0   4   6     7207.19     6951.20    194.74 o
   1   4   6      478.72      487.05      8.11 o
   2   4   6     1190.42     1195.76     14.81 o
   3   4   6     1241.47     1251.78     18.62 o
   4   4   6       98.76      104.30      7.12 o
   5   4   6      487.59      473.73     15.57 o
   6   4   6       56.83       61.21      9.48 o
   7   4   6      356.67      372.92     23.76 o
   8   4   6       30.60       46.97     10.11 o
   0   5   6       96.17      118.80     13.25 o
   1   5   6       14.10       18.72      2.34 o
   2   5   6      534.57      560.69     13.92 o
   3   5   6        6.45        5.15      2.03 o
   4   5   6     1509.95     1529.03     37.82 o
   5   5   6     1369.27     1392.48     39.70 o
   6   5   6       10.01       12.25      5.62 o
   7   5   6       74.63       86.11     12.01 o
   8   5   6        0.18        5.51      9.52 o
   0   6   6      176.11      174.36      9.15 o
   1   6   6       64.41       60.68      5.80 o
   2   6   6      413.31      433.33     11.09 o
   3   6   6      726.17      728.02     17.57 o
   4   6   6       46.77       53.44      7.58 o
   5   6   6        1.25        7.74      3.91 o
   6   6   6      122.24      132.46     15.69 o
   7   6   6       32.86       47.20      9.93 o
   0   7   6       27.55       24.22      4.21 o
   1   7   6       17.02       15.91      2.75 o
   2   7   6       43.14       42.59      5.83 o
   3   7   6       25.04       29.14      5.78 o
   4   7   6      349.60      371.60     12.65 o
   5   7   6      353.83      361.68     21.87 o
   6   7   6       11.80       11.91     10.53 o
   7   7   6      144.76      147.92     16.10 o
   0   8   6        2.29        2.00      2.11 o
   1   8   6      230.07      229.91     10.28 o
   2   8   6      539.76      529.44     21.33 o
   3   8   6       18.17       14.50      8.06 o
   4   8   6       43.79       46.00      7.25 o
   5   8   6       22.53       23.53     14.57 o
   6   8   6        4.39       17.03      6.34 o
   7   8   6       58.30       56.66     13.18 o
   0   9   6      983.77     1004.99     43.06 o
   1   9   6      373.38      374.09     12.62 o
   2   9   6      256.67      265.53     57.83 o
   3   9   6        1.44        1.54      3.48 o
   4   9   6       60.65       65.92      9.52 o
   5   9   6       41.23       57.78      9.27 o
   6   9   6      113.49      124.46     14.79 o
   0  10   6       28.43       27.95      7.94 o
   1  10   6      136.76      154.54      8.70 o
   2  10   6        4.25        3.79      2.30 o
   3  10   6      379.71      395.05     21.72 o
   4  10   6       51.50       55.69      9.15 o
   5  10   6       28.95       42.07      9.00 o
   6  10   6      162.54      179.66     21.64 o
   0  11   6       31.86       31.68      9.78 o
   1  11   6      290.99      293.90     12.69 o
   2  11   6      120.59      120.75      8.47 o
   3  11   6       42.68       51.02     10.49 o
   4  11   6       25.49       27.08      6.71 o
   5  11   6        6.85        0.28      3.92 o
   0  12   6       60.64       56.73     13.58 o
   1  12   6       89.90       83.69      7.32 o
   2  12   6      130.11      140.74      9.61 o
   3  12   6       23.60       23.12      4.77 o
   4  12   6      117.87      164.84     16.54 o
   0  13   6        0.20       -1.96      5.63 o
   1  13   6       34.42       29.16      7.62 o
   2  13   6       71.04       65.89     14.90 o
   3  13   6      327.65      369.28     26.21 o
   1   0   7     1231.40     1224.95     16.99 o
   2   0   7     1669.69     1662.57     22.19 o
   3   0   7      329.09      379.27     21.38 o
   4   0   7      120.50      123.47     14.20 o
   5   0   7      219.62      235.74     21.79 o
   6   0   7      226.57      208.46     22.80 o
   7   0   7      122.05      100.73     17.64 o
   8   0   7      181.80      168.23     24.66 o
   0   1   7      522.42      521.82     16.70 o
   1   1   7     3372.56     3415.36     18.29 o
   2   1   7      894.29      932.92     11.78 o
   3   1   7      169.59      194.97     10.89 o
   4   1   7       18.86       20.12      4.51 o
   5   1   7      223.08      220.40     15.02 o
   6   1   7      176.68      188.79     22.34 o
   7   1   7       57.63       55.03      9.25 o
   8   1   7      141.01      153.76     16.68 o
   0   2   7     2557.08     2671.57     37.02 o
   1   2   7      752.16      757.21      7.95 o
   2   2   7      203.90      227.37      5.74 o
   3   2   7      264.82      270.65     11.39 o
   4   2   7      447.62      454.30     15.45 o
   5   2   7       60.05       63.89      6.54 o
   6   2   7      121.20      144.50     10.95 o
   7   2   7      194.69      191.83     13.79 o
   8   2   7      142.96      146.13     16.22 o
   0   3   7      111.03      115.88     11.14 o
   1   3   7      536.97      585.92      8.60 o
   2   3   7      165.08      173.07      5.35 o
   3   3   7      272.18      301.04      8.33 o
   4   3   7      170.26      164.96      7.80 o
   5   3   7      184.97      190.37      9.09 o
   6   3   7      123.32      112.99      7.65 o
   7   3   7       62.14       53.07      9.59 o
   8   3   7       68.86       83.45     20.34 o
   0   4   7     1729.86     1886.61     49.06 o
   1   4   7       34.47       34.65      2.05 o
   2   4   7      217.04      223.69      8.04 o
   3   4   7      626.24      622.18     13.76 o
   4   4   7       95.90       85.18      6.71 o
   5   4   7      305.04      296.70     12.94 o
   6   4   7       67.16       54.53      8.83 o
   7   4   7       92.56      111.26     13.45 o
   8   4   7        8.45        7.74      5.74 o
   0   5   7        0.38        0.29      0.98 o
   1   5   7       14.46       12.67      1.54 o
   2   5   7     1081.28     1001.53     49.26 o
   3   5   7       46.87       48.02      4.82 o
   4   5   7       94.39       96.20      9.79 o
   5   5   7      179.46      184.23     14.73 o
   6   5   7      458.34      455.85     24.76 o
   7   5   7      309.17      301.90     21.81 o
   0   6   7       10.05       10.86      2.36 o
   1   6   7        5.51        7.92      2.19 o
   2   6   7      591.55      528.82     25.24 o
   3   6   7      659.80      645.61     55.66 o
   4   6   7      340.36      316.70     14.57 o
   5   6   7      114.20      119.52     12.15 o
   6   6   7      195.60      218.38     17.77 o
   7   6   7       52.04       63.58     19.38 o
   0   7   7      868.68      827.03     39.52 o
   1   7   7       54.28       61.48      4.37 o
   2   7   7       92.87       69.05     13.55 o
   3   7   7      110.05      122.17     10.51 o
   4   7   7      855.68      773.35     50.45 o
   5   7   7       34.34       21.82      8.14 o
   6   7   7      139.71      139.02     14.65 o
   7   7   7       37.93       41.65      9.64 o
   0   8   7       11.12        3.44      5.53 o
   1   8   7      135.38      119.76     12.00 o
   2   8   7      128.93      124.00     18.39 o
   3   8   7      538.61      485.95    114.01 o
   4   8   7      190.41      184.32     14.79 o
   5   8   7       39.71       49.51     12.69 o
   6   8   7       44.37       42.15      8.25 o
   0   9   7      463.01      440.75     32.16 o
   1   9   7      674.80      670.33     16.57 o
   2   9   7       80.86       72.64     16.51 o
   3   9   7       18.31       31.01      6.50 o
   4   9   7       19.49       18.25      8.24 o
   5   9   7       28.55       20.58     12.90 o
   6   9   7      120.20       97.66     13.06 o
   0  10   7        1.53        3.96      6.98 o
   1  10   7       54.66       53.47      5.21 o
   2  10   7      313.63      307.84     12.54 o
   3  10   7      240.39      240.37     16.91 o
   4  10   7        2.01        4.73      3.71 o
   5  10   7      103.79       99.82     12.70 o
   0  11   7      973.29     1017.90     54.35 o
   1  11   7       35.46       32.78      4.61 o
   2  11   7       86.01       75.24      6.77 o
   3  11   7       88.47       84.19     10.67 o
   4  11   7       51.82       52.29      8.78 o
   5  11   7       24.49       29.06     11.92 o
   0  12   7      121.95       91.58     17.50 o
   1  12   7        8.28        3.29      4.88 o
   2  12   7      298.01      330.08     23.44 o
   3  12   7        0.68        1.99      4.76 o
   4  12   7      133.59      152.34     24.66 o
   0  13   7       32.81       22.87      9.55 o
   1  13   7       56.66       63.66     11.29 o
   2  13   7      234.81      275.79     22.61 o
   0   0   8      102.16       95.35      6.07 o
   1   0   8      625.41      613.50     12.52 o
   2   0   8      662.07      696.19     17.92 o
   3   0   8      998.37     1056.71     36.72 o
   4   0   8        6.91        9.89      5.18 o
   5   0   8        4.23        5.51      5.48 o
   6   0   8        0.18       -3.38      4.64 o
   7   0   8       77.78      104.20     18.01 o
   8   0   8        5.62       12.67      9.34 o
   0   1   8      493.61      443.28     11.64 o
   1   1   8     6283.05     6164.30     25.76 o
   2   1   8      236.63      244.66      6.24 o
   3   1   8      145.92      145.41      9.65 o
   4   1   8        5.74        4.33      3.35 o
   5   1   8      403.83      381.21     19.76 o
   6   1   8      184.70      163.40     14.34 o
   7   1   8        4.99        9.17      8.42 o
   8   1   8       65.85       64.01     10.90 o
   0   2   8      614.03      660.22     18.99 o
   1   2   8      250.69      265.15      4.76 o
   2   2   8     1015.65     1002.88     12.36 o
   3   2   8      486.41      452.45     13.78 o
   4   2   8     1091.37     1090.51     23.68 o
   5   2   8      336.15      324.43     18.32 o
   6   2   8      176.06      155.55     14.03 o
   7   2   8      242.39      275.75     20.39 o
   8   2   8      401.67      423.61     57.37 o
   0   3   8        3.23       -0.71      2.97 o
   1   3   8     1317.80     1230.40     19.06 o
   2   3   8      102.32       99.40      3.87 o
   3   3   8        9.02        7.67      1.61 o
   4   3   8      364.73      392.99     12.28 o
   5   3   8       94.03       85.56      6.40 o
   6   3   8      156.16      153.12      9.05 o
   7   3   8       23.86       15.95      4.70 o
   8   3   8      176.51      189.29     26.85 o
   0   4   8     1565.87     1578.74     46.00 o
   1   4   8      236.05      220.57      4.46 o
   2   4   8      311.29      329.60      7.60 o
   3   4   8      818.68      822.16     16.48 o
   4   4   8      136.63      143.33      8.91 o
   5   4   8       54.98       58.43      6.19 o
   6   4   8      357.23      358.00     21.84 o
   7   4   8       60.97       58.05     15.22 o
   0   5   8      215.37      220.53      6.47 o
   1   5   8       47.07       44.71      2.46 o
   2   5   8      508.04      532.30     12.95 o
   3   5   8     1224.11     1227.49     23.72 o
   4   5   8      132.27      124.18     10.86 o
   5   5   8      845.56      867.59     31.44 o
   6   5   8       19.94       32.52      7.00 o
   7   5   8      108.46      107.98     29.96 o
   0   6   8      101.91       97.87      6.01 o
   1   6   8      431.87      432.95      8.68 o
   2   6   8       67.04       68.46      4.23 o
   3   6   8     3202.97     3262.80     40.22 o
   4   6   8      150.13      147.95     16.62 o
   5   6   8      188.46      198.50     15.44 o
   6   6   8       22.24       18.67      6.17 o
   7   6   8       13.62        7.38      4.33 o
   0   7   8      303.68      315.38     13.69 o
   1   7   8      204.40      202.83     10.62 o
   2   7   8      690.12      698.50     14.18 o
   3   7   8      571.87      613.96     17.74 o
   4   7   8      257.70      270.17     12.11 o
   5   7   8      241.91      215.96     16.47 o
   6   7   8      206.65      229.17     18.49 o
   7   7   8        5.27        1.16      4.03 o
   0   8   8       14.61       13.22      3.58 o
   1   8   8      428.69      403.75     11.61 o
   2   8   8      711.21      720.89     24.02 o
   3   8   8      603.76      562.25     35.35 o
   4   8   8      123.23      103.50     11.12 o
   5   8   8        4.79       17.59      8.26 o
   6   8   8       80.06       75.86     11.46 o
   0   9   8       51.83       41.59      5.73 o
   1   9   8      481.70      493.31     19.32 o
   2   9   8      513.53      368.50     45.41 o
   3   9   8       61.84       61.68      8.29 o
   4   9   8       50.65       58.98      8.86 o
   5   9   8       81.96       72.78     10.59 o
   6   9   8        8.22       18.18      6.27 o
   0  10   8      453.94      346.79     79.79 o
   1  10   8      123.16      111.82     11.18 o
   2  10   8      485.12      484.55     15.40 o
   3  10   8       20.08       15.83      4.95 o
   4  10   8       41.66       47.18      8.27 o
   5  10   8       72.04      122.33     21.96 o
   0  11   8      355.32      345.61     32.50 o
   1  11   8      556.06      544.82     37.45 o
   2  11   8      242.79      240.29     19.49 o
   3  11   8       71.76       59.72     14.91 o
   4  11   8       51.89       47.25     15.26 o
   0  12   8       13.25       14.88      9.89 o
   1  12   8      310.27      297.97     22.30 o
   2  12   8       15.02       20.81      7.45 o
   3  12   8      113.64      133.54     15.60 o
   0  13   8       28.24       36.23     12.40 o
   1  13   8       11.44        6.17      7.10 o
   2  13   8       92.44       82.61     12.82 o
   1   0   9     3193.34     3256.86     28.43 o
   2   0   9     6501.25     6496.94     48.09 o
   3   0   9       60.12       49.13      8.31 o
   4   0   9      329.40      366.61     24.53 o
   5   0   9      613.55      655.62     36.64 o
   6   0   9      150.79      123.09     18.07 o
   7   0   9       15.71       17.46      8.21 o
   8   0   9       30.23       18.46      9.66 o
   0   1   9     2580.74     2483.40     31.03 o
   1   1   9      829.80      877.81      9.32 o
   2   1   9     1498.35     1574.11     18.44 o
   3   1   9     1385.14     1409.89     51.81 o
   4   1   9       53.85       62.45      7.48 o
   5   1   9      113.99      108.56     10.88 o
   6   1   9       79.82       80.75     10.46 o
   7   1   9       36.65       34.30      7.87 o
   8   1   9      115.34      117.11     16.94 o
   0   2   9     1441.32     1518.28     30.31 o
   1   2   9     3374.61     3348.71     20.44 o
   2   2   9      150.34      166.97      5.11 o
   3   2   9      238.47      244.96     10.50 o
   4   2   9      690.49      680.27     19.08 o
   5   2   9       64.74       64.91      6.67 o
   6   2   9       92.51       99.80     11.53 o
   7   2   9      191.92      215.22     23.24 o
   8   2   9      386.40      414.92     27.11 o
   0   3   9      324.09      321.53     19.54 o
   1   3   9      536.62      503.56     27.68 o
   2   3   9      120.33      131.19      5.11 o
   3   3   9      605.56      611.86     12.60 o
   4   3   9      134.60      150.87      7.82 o
   5   3   9      116.17      110.81      7.44 o
   6   3   9       77.46       73.10      7.51 o
   7   3   9      175.14      156.59     27.65 o
   0   4   9     3773.06     3756.80     73.96 o
   1   4   9      472.23      469.13     26.34 o
   2   4   9      391.66      401.83      8.21 o
   3   4   9       93.61       87.71      8.21 o
   4   4   9       20.39       16.05      6.90 o
   5   4   9      661.37      631.59     20.08 o
   6   4   9       96.30       90.73     11.30 o
   7   4   9        6.80       -1.45      4.92 o
   0   5   9      403.51      367.58     24.62 o
   1   5   9      508.75      487.46      6.31 o
   2   5   9      228.40      226.85      6.85 o
   3   5   9      376.29      333.53     45.17 o
   4   5   9      985.39      984.30     30.19 o
   5   5   9       63.77       53.52     11.07 o
   6   5   9       67.91       69.73     18.91 o
   7   5   9      106.28      129.59     15.96 o
   0   6   9       89.05       90.57      4.54 o
   1   6   9       51.49       44.62      2.71 o
   2   6   9      248.71      245.79      9.90 o
   3   6   9      497.26      515.67     16.05 o
   4   6   9      452.45      352.94     50.53 o
   5   6   9      247.91      238.32     16.88 o
   6   6   9       19.63       11.41      5.03 o
   7   6   9       20.14       13.23     15.88 o
   0   7   9      329.66      327.88     11.69 o
   1   7   9      169.95      173.89      5.49 o
   2   7   9        9.98        9.81      2.42 o
   3   7   9      772.48      785.80     33.82 o
   4   7   9      869.56      776.06     78.24 o
   5   7   9       22.39       28.84      6.95 o
   6   7   9       95.32       92.30     11.78 o
   0   8   9       87.23       74.22      6.45 o
   1   8   9       79.95       85.14      5.06 o
   2   8   9      228.93      224.77     13.25 o
   3   8   9      226.44      220.91     17.39 o
   4   8   9      207.87      193.85     14.99 o
   5   8   9      114.77      109.59     13.12 o
   6   8   9        7.41       11.76      5.94 o
   0   9   9      230.42      224.35     12.48 o
   1   9   9       78.33       74.17      6.23 o
   2   9   9       85.63       70.92     11.23 o
   3   9   9      815.71      811.55     43.50 o
   4   9   9       40.19       43.80     11.36 o
   5   9   9       19.46       30.80     12.03 o
   0  10   9        7.25       12.74      7.69 o
   1  10   9       35.97       32.53      8.42 o
   2  10   9       90.08       78.60     21.61 o
   3  10   9       84.36      118.38     20.16 o
   4  10   9       97.18      102.98     20.12 o
   5  10   9        3.89       -1.35      6.04 o
   0  11   9      339.70      371.01     34.04 o
   1  11   9      227.60      200.96     17.84 o
   2  11   9      273.16      280.05     21.25 o
   3  11   9      162.87      137.75     22.11 o
   4  11   9       19.19       21.97     10.67 o
   0  12   9       61.45       66.59     15.37 o
   1  12   9       24.87       19.29      6.30 o
   2  12   9       10.42       10.74      9.16 o
   3  12   9       88.60      119.88     15.25 o
   0  13   9      111.38      126.73     21.86 o
   1  13   9       28.42       31.48     12.56 o
   0   0  10      113.73      107.59      8.68 o
   1   0  10      116.98      111.22      6.71 o
   2   0  10       16.60       19.03      2.70 o
   3   0  10      489.86      493.68     25.62 o
   4   0  10      317.55      325.68     23.61 o
   5   0  10        1.06        1.26      4.62 o
   6   0  10       17.49       26.82      9.06 o
   7   0  10        4.77       12.61      9.21 o
   0   1  10      352.57      377.46     12.52 o
   1   1  10       81.47       81.89      3.67 o
   2   1  10      395.35      414.61      8.57 o
   3   1  10      331.53      346.65     12.82 o
   4   1  10      155.53      162.15     13.83 o
   5   1  10       80.75       77.22     12.36 o
   6   1  10       16.72       19.16      5.37 o
   7   1  10       21.84       27.79      7.35 o
   0   2  10      839.13      913.32     24.40 o
   1   2  10      323.37      346.40      9.41 o
   2   2  10       40.77       38.71      3.01 o
   3   2  10       17.93       15.78      4.07 o
   4   2  10      179.10      181.55     10.19 o
   5   2  10      324.49      334.99     14.92 o
   6   2  10      109.02      101.89     11.89 o
   7   2  10        2.82        5.54      4.90 o
   0   3  10      842.15      840.44     32.72 o
   1   3  10       18.59       32.19      9.90 o
   2   3  10      300.54      298.88      9.85 o
   3   3  10      741.89      744.32     13.40 o
   4   3  10      292.32      290.72     15.39 o
   5   3  10      342.07      328.35     14.70 o
   6   3  10       20.88       23.00      4.93 o
   7   3  10       95.51       93.71     12.27 o
   0   4  10      328.20      299.38     21.08 o
   1   4  10      300.06      294.73     21.64 o
   2   4  10      112.55      114.94      5.02 o
   3   4  10      466.48      472.83     11.35 o
   4   4  10      366.65      374.79     18.40 o
   5   4  10      253.08      258.06     13.31 o
   6   4  10      105.72      107.08     18.48 o
   7   4  10       10.79       15.26     10.63 o
   0   5  10        2.96        2.99      4.96 o
   1   5  10      130.72      117.95     10.32 o
   2   5  10       71.07       66.54      3.32 o
   3   5  10      815.46      803.52     14.28 o
   4   5  10       19.36       24.48      4.18 o
   5   5  10      203.04      192.88     15.08 o
   6   5  10       14.72        8.96      4.53 o
   7   5  10      234.00      249.19     20.16 o
   0   6  10      673.22      697.39     36.58 o
   1   6  10       78.01       76.90      4.38 o
   2   6  10      322.24      318.14      8.02 o
   3   6  10       40.67       42.66      5.07 o
   4   6  10      200.67      181.00     10.41 o
   5   6  10      175.31      178.79     14.42 o
   6   6  10      117.80      126.15     13.58 o
   7   6  10        4.84       -3.94      4.92 o
   0   7  10       85.81       71.42      7.26 o
   1   7  10      203.15      201.10      8.18 o
   2   7  10      180.54      177.11     10.42 o
   3   7  10      252.91      248.58     11.60 o
   4   7  10      142.70      137.13      9.29 o
   5   7  10      158.88      150.47     13.80 o
   6   7  10       12.26        6.22      4.74 o
   0   8  10      221.10      227.40     23.47 o
   1   8  10       63.64       62.53      8.90 o
   2   8  10      291.64      296.62     14.36 o
   3   8  10      200.63      166.15     19.67 o
   4   8  10       70.78       67.96     15.57 o
   5   8  10       18.74       24.46     10.08 o
   6   8  10       50.42       61.76     16.01 o
   0   9  10        9.13        7.65      5.87 o
   1   9  10        5.76       11.27      6.94 o
   2   9  10       38.31       34.81      7.52 o
   3   9  10      204.17      183.54     24.30 o
   4   9  10        8.82       24.69     11.62 o
   5   9  10       26.39       39.15     12.18 o
   0  10  10       38.53       43.71     12.29 o
   1  10  10      365.13      333.44     22.31 o
   2  10  10      179.64      189.87     17.30 o
   3  10  10      161.59      138.46     21.80 o
   4  10  10        2.26       -0.80      8.21 o
   5  10  10       79.47      107.54     20.80 o
   0  11  10       18.95       18.83      7.85 o
   1  11  10       81.46       72.87     11.76 o
   2  11  10       67.62       77.53     11.85 o
   3  11  10       70.24       64.89     11.34 o
   4  11  10       66.96       95.93     20.51 o
   0  12  10       95.58       86.62     18.40 o
   1  12  10      125.15      124.87     14.96 o
   2  12  10       18.02        5.15      5.30 o
   1   0  11      818.93      800.29     18.46 o
   2   0  11      265.20      249.25     10.10 o
   3   0  11      985.40     1005.95     37.07 o
   4   0  11        1.27        5.17      3.92 o
   5   0  11     1080.02     1047.74     46.74 o
   6   0  11       10.15       16.62      7.18 o
   7   0  11       49.44       50.75     13.19 o
   0   1  11       26.70       23.75      2.55 o
   1   1  11     1135.44     1160.87     14.09 o
   2   1  11      809.54      800.49     13.32 o
   3   1  11      335.00      340.95     13.00 o
   4   1  11       69.30       62.38      8.64 o
   5   1  11      221.25      238.96     16.17 o
   6   1  11       45.04       35.79      7.45 o
   7   1  11       40.52       25.63      7.35 o
   0   2  11      923.75      906.64     21.36 o
   1   2  11      173.17      178.84      4.25 o
   2   2  11      308.19      320.39      7.31 o
   3   2  11       89.59       87.36      6.76 o
   4   2  11        7.38        0.15      2.68 o
   5   2  11      229.99      220.51     12.29 o
   6   2  11      106.68       96.24      8.80 o
   7   2  11       32.01       28.12      7.69 o
   0   3  11      333.75      345.12     21.48 o
   1   3  11       42.54       51.06      7.57 o
   2   3  11      419.37      397.27     11.01 o
   3   3  11      351.53      351.71      8.80 o
   4   3  11      351.24      369.15     14.83 o
   5   3  11      168.09      173.49     11.07 o
   6   3  11       35.51       36.97      5.73 o
   7   3  11       24.06       35.35      7.88 o
   0   4  11      835.06      824.59     35.77 o
   1   4  11       40.62       38.10      7.50 o
   2   4  11       62.00       60.42      3.53 o
   3   4  11      727.08      714.83     22.75 o
   4   4  11     1263.89     1305.45     39.00 o
   5   4  11       68.08       62.00      8.85 o
   6   4  11      113.61      127.68     20.29 o
   7   4  11        6.59        0.55      6.86 o
   0   5  11      135.78      139.82     16.17 o
   1   5  11      702.27      689.91     25.05 o
   2   5  11       48.70       45.22      3.75 o
   3   5  11     1136.79      960.45    152.04 o
   4   5  11      596.57      559.91     23.21 o
   5   5  11      118.06      119.74     11.91 o
   6   5  11      101.22      136.23     21.83 o
   7   5  11       14.57        9.93      7.71 o
   0   6  11      366.95      370.03     27.30 o
   1   6  11      221.82      238.19     15.69 o
   2   6  11      300.27      279.48     24.90 o
   3   6  11      127.01      137.32      8.51 o
   4   6  11      133.60      132.17      9.13 o
   5   6  11       47.75       37.65      7.05 o
   6   6  11        6.70        4.89      3.14 o
   0   7  11        2.15       -0.52      5.34 o
   1   7  11       31.43       38.55     14.35 o
   2   7  11      338.81      308.18     27.15 o
   3   7  11       10.65        9.03      4.09 o
   4   7  11       67.06       84.30      9.67 o
   5   7  11        0.58        2.93      6.67 o
   6   7  11       20.05       39.27     13.25 o
   0   8  11      339.23      299.63     27.65 o
   1   8  11       10.43        9.60      4.29 o
   2   8  11      227.86      227.33     24.66 o
   3   8  11        3.78        6.88      7.36 o
   4   8  11       26.05       12.42      8.70 o
   5   8  11       11.97       20.67      9.43 o
   0   9  11       17.59       19.27      8.21 o
   1   9  11      214.11      216.61     33.74 o
   2   9  11      586.50      605.72     29.56 o
   3   9  11      109.81      107.12     12.66 o
   4   9  11      105.99      100.50     19.41 o
   5   9  11      170.57      172.14     25.81 o
   0  10  11       25.35       34.87     11.78 o
   1  10  11       82.43       62.75     10.55 o
   2  10  11      428.24      424.07     25.93 o
   3  10  11       83.79       73.48     16.56 o
   4  10  11       40.34       49.86     14.93 o
   0  11  11       13.75       12.24      9.05 o
   1  11  11       51.52       57.16     10.76 o
   2  11  11       38.84       50.76     26.08 o
   3  11  11      131.27      128.39     15.86 o
   0  12  11       33.90       36.13     13.13 o
   1  12  11       46.07       33.78      9.36 o
   2  12  11       16.69       15.21      7.25 o
   0   0  12      435.66      452.51     15.78 o
   1   0  12      579.85      609.51     13.52 o
   2   0  12      147.53      144.31     10.26 o
   3   0  12        9.87        6.33      3.81 o
   4   0  12       77.44       82.98     12.46 o
   5   0  12      233.35      227.40     22.15 o
   6   0  12        7.12        0.98      4.42 o
   7   0  12      289.60      299.30     30.60 o
   0   1  12        2.09        5.56      2.51 o
   1   1  12      172.40      177.37      5.98 o
   2   1  12     3115.97     3049.39     25.52 o
   3   1  12      397.18      396.69     14.33 o
   4   1  12       93.36       96.50      7.80 o
   5   1  12       20.47       20.88      5.49 o
   6   1  12       49.29       53.15      8.84 o
   7   1  12       14.86        3.92     10.32 o
   0   2  12       14.78       12.64      3.55 o
   1   2  12      241.71      235.09      5.63 o
   2   2  12     1587.50     1602.23     16.81 o
   3   2  12      616.33      627.50     17.86 o
   4   2  12      443.84      453.79     16.71 o
   5   2  12      226.01      217.98     12.60 o
   6   2  12      319.24      303.19     15.73 o
   7   2  12        9.29       -4.04      5.25 o
   0   3  12      499.03      498.77     26.75 o
   1   3  12      288.22      296.96     17.10 o
   2   3  12      101.22      106.79      4.62 o
   3   3  12       61.15       62.56      5.92 o
   4   3  12      231.90      222.00     16.77 o
   5   3  12       53.40       51.86      6.31 o
   6   3  12       33.15       24.35      4.99 o
   7   3  12       21.47       10.90      5.31 o
   0   4  12      338.70      317.77     23.00 o
   1   4  12       83.69       73.10     10.09 o
   2   4  12      662.68      618.89     15.88 o
   3   4  12      713.19      781.31     22.94 o
   4   4  12      394.27      419.07     21.54 o
   5   4  12       11.31       17.72      5.54 o
   6   4  12      252.66      262.62     28.99 o
   7   4  12       32.94       10.94      8.67 o
   0   5  12      157.12      155.21     17.19 o
   1   5  12      244.93      234.04     15.05 o
   2   5  12       69.25       75.93      8.85 o
   3   5  12      577.55      605.94     25.09 o
   4   5  12      131.46      132.35     14.73 o
   5   5  12       70.30       74.02     15.73 o
   6   5  12       13.24       14.52      9.73 o
   0   6  12      405.31      367.11     27.79 o
   1   6  12      449.26      410.57     21.09 o
   2   6  12       21.17       17.50      4.70 o
   3   6  12       65.46       69.33      9.34 o
   4   6  12      152.60      142.10     12.97 o
   5   6  12      181.37      167.18     23.07 o
   6   6  12      151.14      144.65     23.19 o
   0   7  12      249.73      232.01     23.57 o
   1   7  12      276.59      259.65     17.59 o
   2   7  12      207.82      188.43     22.28 o
   3   7  12       26.24       17.99      5.04 o
   4   7  12      222.76      251.46     19.43 o
   5   7  12       10.51       17.50     10.03 o
   6   7  12       14.79        6.63      7.16 o
   0   8  12      144.81      125.02     18.10 o
   1   8  12      318.06      304.54     19.93 o
   2   8  12      153.19      189.25     16.36 o
   3   8  12      342.01      343.52     20.25 o
   4   8  12      192.31      215.33     27.14 o
   5   8  12      121.11      127.63     21.82 o
   0   9  12      194.56      180.57     22.51 o
   1   9  12      333.85      320.68     25.65 o
   2   9  12        3.63        8.92      5.94 o
   3   9  12        4.16       -2.12      4.59 o
   4   9  12      148.70      118.67     21.42 o
   0  10  12       13.33       10.92      6.17 o
   1  10  12       34.94       20.75      6.68 o
   2  10  12       28.71       26.16      8.00 o
   3  10  12        4.60        6.02      4.88 o
   4  10  12       51.98       46.58     14.43 o
   0  11  12        2.45       13.87      9.72 o
   1  11  12       11.88        9.39      5.34 o
   2  11  12      239.79      225.82     20.28 o
   3  11  12      174.76      196.81     19.47 o
   0  12  12        3.22        4.06      5.00 o
   1   0  13       70.86       79.64      6.84 o
   2   0  13       28.01       20.92     15.11 o
   3   0  13      528.29      502.23     22.80 o
   4   0  13       26.84       31.12      8.02 o
   5   0  13       94.32       85.67     14.06 o
   6   0  13        3.10       -1.13      5.10 o
   7   0  13       78.48       98.10     18.15 o
   0   1  13       89.22       99.47      5.49 o
   1   1  13      342.50      347.36      6.62 o
   2   1  13     1948.10     1953.65     20.19 o
   3   1  13      502.60      476.72     16.01 o
   4   1  13      318.49      321.20     14.43 o
   5   1  13       83.73       68.74      7.43 o
   6   1  13      154.79      139.32     10.93 o
   7   1  13       72.41       63.74     10.25 o
   0   2  13       94.42      111.13      8.42 o
   1   2  13      409.76      394.03     11.77 o
   2   2  13      636.83      626.13     10.53 o
   3   2  13      725.73      732.09     19.61 o
   4   2  13      216.37      198.35     13.73 o
   5   2  13      882.44      943.71     26.52 o
   6   2  13       95.35      100.86      9.44 o
   7   2  13       19.65       24.54      6.68 o
   0   3  13      245.59      248.64     14.87 o
   1   3  13      798.37      756.52     22.06 o
   2   3  13      409.56      421.49     16.81 o
   3   3  13     1038.87     1083.11     21.12 o
   4   3  13      778.54      745.43     22.45 o
   5   3  13      105.93      100.71      8.84 o
   6   3  13       46.90       51.21      6.89 o
   0   4  13       19.76       25.38      7.52 o
   1   4  13      119.93      128.69     11.25 o
   2   4  13       22.40       13.98      4.71 o
   3   4  13     1308.13     1361.31     33.57 o
   4   4  13     1105.49     1075.48     35.44 o
   5   4  13      159.81      176.60     15.19 o
   6   4  13       98.40      109.78     19.58 o
   0   5  13        0.06        1.20      4.35 o
   1   5  13       65.41       76.51      9.23 o
   2   5  13      326.66      340.04     19.12 o
   3   5  13       23.23       23.89      5.77 o
   4   5  13       10.27       11.93      7.38 o
   5   5  13       14.32       11.20      8.54 o
   6   5  13      100.40      109.89     20.14 o
   0   6  13       33.21       49.71     11.29 o
   1   6  13      239.54      224.08     15.89 o
   2   6  13       38.61       36.13      6.84 o
   3   6  13        4.53        7.35      4.30 o
   4   6  13      421.26      428.33     31.17 o
   5   6  13      224.13      248.61     28.03 o
   6   6  13      101.17       96.49     19.00 o
   0   7  13        9.23        8.63      7.97 o
   1   7  13      120.42      110.19     15.51 o
   2   7  13       10.79        6.87      4.49 o
   3   7  13      137.23      113.52     12.04 o
   4   7  13       24.02       50.36     13.67 o
   5   7  13       70.15       60.58     14.95 o
   0   8  13       21.01       28.06      9.87 o
   1   8  13       71.62       62.43     21.48 o
   2   8  13      272.86      257.71     34.13 o
   3   8  13      220.37      265.52     18.57 o
   4   8  13      102.66       94.14     18.87 o
   5   8  13       25.23       28.28     11.61 o
   0   9  13       44.09       33.18     10.45 o
   1   9  13      135.80      139.33     14.80 o
   2   9  13      256.33      261.44     20.43 o
   3   9  13       56.42       73.64     16.78 o
   4   9  13       24.36       17.24      9.06 o
   0  10  13      179.67      139.81     22.37 o
   1  10  13       66.84       49.25      9.82 o
   2  10  13      140.41      143.00     15.91 o
   3  10  13      181.07      179.18     18.07 o
   0  11  13        4.05        3.07      8.68 o
   1  11  13       15.60       11.33      6.66 o
   2  11  13      131.35      132.78     25.89 o
   0   0  14     3861.88     3682.40     93.08 o
   1   0  14      451.02      451.81     12.51 o
   2   0  14      216.80      249.78     14.19 o
   3   0  14       53.19       53.50      7.40 o
   4   0  14        1.92       -0.58      3.44 o
   5   0  14        8.92        1.49      4.51 o
   6   0  14       55.14       59.04     13.35 o
   0   1  14       51.05       48.15      3.90 o
   1   1  14      167.03      158.86      5.09 o
   2   1  14       16.57       15.62      3.05 o
   3   1  14       21.68       18.81      3.60 o
   4   1  14      278.40      256.29     13.05 o
   5   1  14       58.93       54.93      6.81 o
   6   1  14       72.45       60.43      7.65 o
   0   2  14      128.82      145.30      9.81 o
   1   2  14      104.82      100.92      3.55 o
   2   2  14     1025.43     1039.08     19.19 o
   3   2  14      776.39      790.98     20.75 o
   4   2  14      167.09      172.97     10.79 o
   5   2  14       74.38       70.55      7.59 o
   6   2  14       26.95       19.73      5.40 o
   0   3  14      140.85      124.58     12.58 o
   1   3  14      146.42      133.75      8.34 o
   2   3  14      546.52      556.35     19.93 o
   3   3  14      610.91      641.61     21.97 o
   4   3  14      327.22      318.90     36.16 o
   5   3  14       25.38       31.35      6.73 o
   6   3  14        2.24        0.39      4.10 o
   0   4  14      532.09      489.74     29.75 o
   1   4  14      218.96      196.80     18.48 o
   2   4  14       55.62       47.35      7.35 o
   3   4  14      110.59      106.45      9.56 o
   4   4  14        4.85        4.23      4.16 o
   5   4  14        9.31        6.61      4.60 o
   6   4  14        8.05       20.30     10.12 o
   0   5  14       26.75       35.36      9.06 o
   1   5  14      365.82      355.56     19.84 o
   2   5  14      366.53      376.91     20.77 o
   3   5  14       51.39       46.56      8.07 o
   4   5  14      115.14      130.09     19.28 o
   5   5  14       56.61       77.41     15.94 o
   6   5  14       15.17       39.25     12.93 o
   0   6  14       18.74       24.10      8.46 o
   1   6  14       43.35       49.86     11.30 o
   2   6  14       42.65       49.36      6.70 o
   3   6  14       99.40       88.30     17.18 o
   4   6  14      104.14       93.07     11.37 o
   5   6  14       77.82       97.10     18.39 o
   0   7  14     1459.72     1457.51     60.82 o
   1   7  14      250.45      217.95     16.98 o
   2   7  14      150.45      136.29     11.00 o
   3   7  14       46.72       51.12     13.92 o
   4   7  14       16.29       22.30      9.02 o
   5   7  14        1.50       10.24      9.71 o
   0   8  14      299.33      266.67     27.12 o
   1   8  14      184.16      185.95     16.96 o
   2   8  14       36.39       35.15      5.96 o
   3   8  14        6.56       10.03      5.52 o
   4   8  14       14.75       15.83      9.43 o
   0   9  14      162.16      143.80     21.46 o
   1   9  14       44.79       32.93     10.60 o
   2   9  14      145.58      144.14     15.59 o
   3   9  14      105.02       73.27     11.99 o
   0  10  14      258.86      220.63     27.73 o
   1  10  14       59.00       82.76     17.36 o
   2  10  14      134.67      162.32     17.14 o
   1   0  15      157.37      148.55      7.94 o
   2   0  15      217.49      209.23     13.29 o
   3   0  15      139.52      163.85     12.63 o
   4   0  15       80.42       82.84     10.03 o
   5   0  15       30.66       32.03      7.04 o
   6   0  15       19.85       11.75      4.94 o
   0   1  15       72.31       74.27      5.77 o
   1   1  15      125.42      130.06      4.75 o
   2   1  15       58.05       68.50      5.42 o
   3   1  15       24.98       25.63      4.50 o
   4   1  15       19.25       17.78      3.91 o
   5   1  15       45.75       40.21     11.49 o
   6   1  15        4.74        0.13      5.12 o
   0   2  15        0.02        1.73      2.75 o
   1   2  15      135.15      120.67      7.64 o
   2   2  15      168.00      194.33     12.52 o
   3   2  15      128.60      156.83     13.32 o
   4   2  15       98.93       98.51     11.11 o
   5   2  15       43.28       41.68      8.07 o
   6   2  15       14.94       12.80      8.38 o
   0   3  15      207.60      196.65     14.08 o
   1   3  15      203.08      212.07     12.19 o
   2   3  15      183.05      160.79     15.80 o
   3   3  15      424.01      454.02     22.69 o
   4   3  15       50.99       47.21      8.47 o
   5   3  15       28.47       17.36      8.74 o
   6   3  15       13.28        8.51      5.11 o
   0   4  15      113.41      108.03     11.42 o
   1   4  15        7.04        8.29      5.18 o
   2   4  15       53.89       67.75      7.19 o
   3   4  15       66.77       69.68     11.55 o
   4   4  15       33.51       35.38      7.57 o
   5   4  15       91.08       96.50     12.30 o
   0   5  15     1095.62      999.79     46.26 o
   1   5  15       15.14       10.90      5.71 o
   2   5  15       18.07       27.62      5.11 o
   3   5  15       17.18       21.82      6.10 o
   4   5  15      176.34      169.89     22.31 o
   5   5  15       24.82       27.70     10.90 o
   0   6  15       41.97       53.03     12.60 o
   1   6  15      162.97      177.96     15.14 o
   2   6  15       32.50       27.56      7.55 o
   3   6  15      185.12      177.52     15.55 o
   4   6  15      287.91      312.19     20.90 o
   5   6  15       57.20       59.03     14.58 o
   0   7  15        2.86        9.09      7.30 o
   1   7  15       59.53       70.86     14.12 o
   2   7  15       80.31       80.17      8.68 o
   3   7  15      206.28      217.87     17.30 o
   4   7  15       52.96       67.38     16.08 o
   0   8  15      122.85      112.51     18.36 o
   1   8  15      170.67      138.05     20.41 o
   2   8  15        8.69        6.55      4.43 o
   3   8  15       42.69       39.07      8.33 o
   4   8  15       13.02        6.42      8.71 o
   0   9  15        5.44       -3.02      7.83 o
   1   9  15       63.43       72.62     15.54 o
   2   9  15      236.80      262.71     16.69 o
   3   9  15       38.13       52.76     10.19 o
   0  10  15       27.88       26.44     11.52 o
   1  10  15      229.65      234.68     28.90 o
   0   0  16      984.59     1001.84     26.99 o
   1   0  16       31.41       29.93      3.92 o
   2   0  16      613.23      581.55     17.14 o
   3   0  16        0.06       -3.03      4.34 o
   4   0  16      136.46      125.73     19.56 o
   5   0  16       18.46       19.81     10.12 o
   0   1  16      152.75      180.69     16.23 o
   1   1  16      199.41      208.94      9.03 o
   2   1  16      485.55      526.67     14.73 o
   3   1  16      319.74      322.85     16.97 o
   4   1  16       72.79       63.60      7.65 o
   5   1  16       64.38       68.97     12.14 o
   0   2  16      249.73      232.19     13.24 o
   1   2  16      399.28      385.30     12.74 o
   2   2  16      222.83      220.82     10.01 o
   3   2  16       35.17       33.13      6.89 o
   4   2  16       45.35       49.32     13.98 o
   5   2  16       74.71       65.79      9.98 o
   0   3  16       41.01       43.28      9.82 o
   1   3  16      269.89      269.48     11.16 o
   2   3  16        0.31        2.63      2.82 o
   3   3  16       46.94       66.70      8.18 o
   4   3  16       94.94      101.80     12.84 o
   5   3  16      178.53      178.59     16.11 o
   0   4  16      138.42      156.16     13.42 o
   1   4  16      161.77      190.89     11.81 o
   2   4  16      160.56      157.16     11.17 o
   3   4  16      187.20      216.15     13.98 o
   4   4  16      132.70      127.22     13.88 o
   5   4  16      121.11      147.49     15.29 o
   0   5  16        4.15        0.65      4.10 o
   1   5  16        1.16        0.80      3.07 o
   2   5  16      188.62      197.15     12.83 o
   3   5  16       18.07        4.78      7.72 o
   4   5  16      458.40      473.91     37.03 o
   5   5  16       29.27       35.33     12.25 o
   0   6  16       54.12       38.64     10.72 o
   1   6  16      181.68      148.30     14.25 o
   2   6  16      216.72      228.64     14.43 o
   3   6  16      299.38      286.80     20.16 o
   4   6  16      127.03      119.97     13.45 o
   0   7  16        3.27       -3.26      5.30 o
   1   7  16       35.16       33.62      7.48 o
   2   7  16       25.57       26.00      5.86 o
   3   7  16      126.26      137.12     12.95 o
   4   7  16        0.26        4.74      6.81 o
   0   8  16       17.02       21.16      9.39 o
   1   8  16      166.81      163.86     22.25 o
   2   8  16       12.14       11.96      4.32 o
   3   8  16       24.34       24.29      5.77 o
   0   9  16        9.03        7.80      5.79 o
   1   9  16       10.87       12.90      7.70 o
   2   9  16       70.13       81.39      9.89 o
   1   0  17     1814.41     1804.00     51.53 o
   2   0  17       27.15       40.27     13.23 o
   3   0  17       48.15       39.69     12.67 o
   4   0  17       98.92      101.15     17.78 o
   5   0  17       54.77       50.34     14.10 o
   0   1  17       76.35       96.49     12.78 o
   1   1  17      110.42      109.62     11.09 o
   2   1  17      395.80      422.20     20.62 o
   3   1  17       76.19       51.48      9.67 o
   4   1  17       56.76       50.54      9.47 o
   5   1  17        1.34      -14.89      9.93 o
   0   2  17      176.20      185.19     30.39 o
   1   2  17      106.99       92.83      6.53 o
   2   2  17       41.81       44.58      5.28 o
   3   2  17      179.45      192.20     13.04 o
   4   2  17       31.26       25.03      9.82 o
   5   2  17       59.91       60.36     14.37 o
   0   3  17      737.40      730.22     28.62 o
   1   3  17       14.16       14.13      5.11 o
   2   3  17      127.14      152.53      8.88 o
   3   3  17       18.87       22.09      5.78 o
   4   3  17       74.71       76.10     10.66 o
   5   3  17       59.06       60.51     10.30 o
   0   4  17       59.99       59.76      9.25 o
   1   4  17       74.26       67.60      6.68 o
   2   4  17       23.17       25.26      5.09 o
   3   4  17      469.56      492.22     21.53 o
   4   4  17        6.19       15.69      6.57 o
   0   5  17       34.03       32.05      7.23 o
   1   5  17      310.90      286.15     15.61 o
   2   5  17       55.42       71.26      8.20 o
   3   5  17      282.41      325.77     42.79 o
   4   5  17       63.02       68.51     15.49 o
   0   6  17       57.45       40.82      8.23 o
   1   6  17        0.08       -1.11      3.80 o
   2   6  17      199.03      205.17     14.02 o
   3   6  17       23.21       24.82      5.93 o
   0   7  17       65.74       52.30     12.80 o
   1   7  17       86.11       83.87     11.43 o
   2   7  17      157.08      138.68     17.90 o
   3   7  17        3.87        4.43      4.95 o
   0   8  17       25.08       16.39      8.31 o
   1   8  17      119.35      148.23     24.29 o
   2   8  17      146.09      149.32     12.84 o
   0   0  18      138.98      136.80     21.48 o
   1   0  18        3.10       25.80     18.12 o
   2   0  18        8.02       11.20      7.59 o
   3   0  18       48.68       68.58     16.36 o
   4   0  18       33.29       32.09     11.24 o
   0   1  18      317.71      322.46     22.93 o
   1   1  18       51.75       50.88      7.74 o
   2   1  18       88.97      107.48     13.64 o
   3   1  18       25.88       29.74     13.49 o
   4   1  18       19.11       13.46      5.37 o
   0   2  18        0.50       -2.11      6.66 o
   1   2  18      101.17      120.27     11.75 o
   2   2  18       46.48       43.20     10.77 o
   3   2  18       48.10       22.35      7.43 o
   4   2  18      141.83      138.21     15.89 o
   0   3  18      107.06      113.95     20.69 o
   1   3  18      288.31      267.48     12.73 o
   2   3  18       70.36       88.72      7.06 o
   3   3  18        2.11        2.99      6.14 o
   4   3  18       90.80       62.23     15.79 o
   0   4  18       16.90       22.40      6.54 o
   1   4  18       10.63        5.84      3.27 o
   2   4  18       10.39        5.22      4.27 o
   3   4  18      131.40      144.18     13.46 o
   4   4  18       11.87       29.79      8.14 o
   0   5  18      190.51      199.51     16.76 o
   1   5  18       22.32       17.96      4.28 o
   2   5  18       36.31       29.99      5.89 o
   3   5  18       72.85       73.56     11.22 o
   0   6  18      188.43      212.81     21.64 o
   1   6  18       22.99       34.79      9.50 o
   2   6  18       74.72       74.58      9.03 o
   3   6  18      153.10      156.84     12.89 o
   0   7  18       19.43       25.02      7.15 o
   1   7  18      199.78      216.13     15.06 o
   2   7  18       43.43       48.69      7.63 o
   1   0  19        0.46        8.02      7.99 o
   2   0  19        1.54        0.25      6.36 o
   3   0  19       87.75      105.49     20.17 o
   4   0  19        0.40        9.75     10.49 o
   0   1  19        7.12        7.40      6.10 o
   1   1  19       23.64       34.45      7.23 o
   2   1  19       92.74       95.46     13.71 o
   3   1  19        3.59        8.04      9.42 o
   4   1  19       19.13       24.77     14.18 o
   0   2  19       44.37       60.07     16.36 o
   1   2  19       87.26       73.25      9.81 o
   2   2  19       32.35       21.43      9.12 o
   3   2  19       24.06       12.20      6.18 o
   0   3  19       15.95       12.24      9.40 o
   1   3  19       45.58       39.15      8.65 o
   2   3  19       24.30       26.59      7.04 o
   3   3  19       22.60       34.53      9.99 o
   0   4  19       28.99       15.88      9.57 o
   1   4  19       27.44       43.96      9.65 o
   2   4  19        7.21        8.79      5.46 o
   3   4  19       19.78       44.22     14.32 o
   0   5  19       88.38       73.56     16.92 o
   1   5  19       15.13       20.61      6.65 o
   2   5  19       29.50       31.43      6.34 o
   0   6  19       18.82       26.35      7.05 o
   1   6  19       14.74       13.89      3.74 o
   0   0  20       70.75       63.33     17.26 o
   1   0  20       52.60       47.51     16.95 o
   2   0  20       16.77       27.13     12.89 o
   3   0  20       37.55       47.23     14.57 o
   0   1  20        1.99        8.51      7.52 o
   1   1  20       21.49       18.90      6.40 o
   2   1  20       94.43       99.21     14.21 o
   3   1  20       98.72      104.36     16.71 o
   0   2  20       53.96       65.71     16.60 o
   1   2  20       39.50       44.40      8.33 o
   2   2  20      123.15      161.95     14.50 o
   0   3  20       74.63       96.86     20.20 o
   1   3  20      134.56      143.64     16.72 o
   2   3  20        2.58        5.61      4.90 o
   0   4  20      267.63      262.37     31.41 o
   1   4  20        2.73       -2.41      5.87 o
   1   0  21       44.89       64.53     16.73 o
   0   1  21        2.07       23.93      9.50 o
   1   1  21       94.09      116.43     13.08 o
   0   2  21       13.98       36.28     15.44 o
 
